# Supplementary material for: 2,5-Bis[(3-hy­droxy­prop­yl)amino]-1,4-benzoquinone monohydrate
Source: Acta Crystallogr Sect E Struct Rep Online. 2011 Jun 11;67(Pt 7):o1632. doi: 10.1107/S1600536811021635 (PMC3152041; doi:10.1107/S1600536811021635)
Supplement: Supplementary file 1 [file e-67-o1632-sup1.cif]

##############################################################################
#                                                                            #
# This CIF contains the data in a paper accepted for publication in          #
# Acta Crystallographica Section E. It conforms to the requirements of       #
# Notes for Authors for Acta Crystallographica Section E, and has been       #
# peer reviewed under the auspices of the IUCr Commission on Journals.       #
#                                                                            #
# Full details of the Crystallographic Information File format               #
# are given in the paper "The Crystallographic Information File (CIF):       #
# a New Standard Archive File for Crystallography" by S. R. Hall, F. H.      #
# Allen and I. D. Brown [Acta Cryst. (1991), A47, 655-685].                  #
#                                                                            #
# The current version of the core CIF dictionary is obtainable from          #
# ftp://ftp.iucr.org/pub/cif_core.dic.                                       #
#                                                                            #
# Software is freely available for graphical display of the structure(s)     #
# in this CIF. For information consult the CIF software page                 #
# http://www.iucr.org/resources/cif/software.                                #
#                                                                            #
# This file may be used for bona fide research purposes within the           #
# scientific community so long as proper attribution is given to the journal # 
# article from which it was obtained.                                        #
#                                                                            #
##############################################################################
data_global
_audit_creation_method     SHELXL-97
_journal_date_recd_electronic     2011-04-29
_journal_date_accepted     2011-06-05
_journal_name_full     'Acta Crystallographica, Section E'
_journal_year     2011
_journal_volume     67
_journal_issue      7
_journal_page_first     o1632
_journal_page_last     o1632
_journal_paper_category     QO
_journal_coeditor_code     LD2011
_publ_contact_author_name     'Dr Jian Wang'
_publ_contact_author_address
;
School of Chemical Engineering
Huaihai Institute of Technology
Lianyungang Jiangsu
People's Repubic of China
;
_publ_contact_author_email     wjsxhwhp@yahoo.cn
_publ_contact_author_fax     '86 518 85857726'
_publ_contact_author_phone     '86 518 85857726'
_publ_section_title
;
2,5-Bis[(3-hydroxypropyl)amino]-1,4-benzoquinone monohydrate
;
_publ_section_title_footnote     .
loop_
    _publ_author_name
    _publ_author_address
    'Jian Wang'
;
School of Chemical Engineering
Huaihai Institute of Technology
Lianyungang Jiangsu
People's Repubic of China
;
    'Weiwei Liu'
;
School of Chemical Engineering
Huaihai Institute of Technology
Lianyungang Jiangsu
People's Repubic of China
;
    'Tongwei Guan'
;
School of Chemical Engineering
Huaihai Institute of Technology
Lianyungang Jiangsu
People's Repubic of China
;
    'Fujun Yin'
;
School of Chemical Engineering
Huaihai Institute of Technology
Lianyungang Jiangsu
People's Repubic of China
;
    'Yuxi Sun'
;
Qufu Normal University
Qufu Shandong
People's Repubic of China
;
data_I
_audit_creation_method     SHELXL-97
_chemical_name_systematic
;
2,5-Bis[(3-hydroxypropyl)amino]-1,4-benzoquinone monohydrate
;
_chemical_name_common     ?
_chemical_formula_moiety     'C12 H18 N2 O4, H2 O'
_chemical_formula_sum     'C12 H20 N2 O5'
_chemical_formula_iupac     'C12 H18 N2 O4, H2 O'
_chemical_formula_weight     272.30
_chemical_melting_point_gt     437.1
_chemical_melting_point_lt     438.3
_symmetry_cell_setting     triclinic
_symmetry_space_group_name_H-M     'P -1'
_symmetry_space_group_name_Hall     '-P 1'
loop_
    _symmetry_equiv_pos_as_xyz
    'x, y, z'
    '-x, -y, -z'
_cell_length_a     4.9272(8)
_cell_length_b     11.673(2)
_cell_length_c     11.933(2)
_cell_angle_alpha     82.104(2)
_cell_angle_beta     87.994(2)
_cell_angle_gamma     80.849(2)
_cell_volume     671.13(19)
_cell_formula_units_Z     2
_cell_measurement_reflns_used     1436
_cell_measurement_theta_min     2.64
_cell_measurement_theta_max     26.06
_cell_measurement_temperature     296(2)
_exptl_crystal_description     strip
_exptl_crystal_colour     'red'
_exptl_crystal_size_max     0.25
_exptl_crystal_size_mid     0.18
_exptl_crystal_size_min     0.11
_exptl_crystal_density_diffrn     1.347
_exptl_crystal_density_meas     ?
_exptl_crystal_density_method     'not measured'
_exptl_crystal_F_000     292
_exptl_absorpt_coefficient_mu     0.105
_exptl_absorpt_correction_type     multi-scan
_exptl_absorpt_process_details     '(SADABS; Sheldrick, 2008)'
_exptl_absorpt_correction_T_min     0.9742
_exptl_absorpt_correction_T_max     0.9885
_exptl_special_details
;
;
_diffrn_ambient_temperature     296(2)
_diffrn_radiation_type     MoK\a
_diffrn_radiation_wavelength     0.71073
_diffrn_radiation_source     'fine-focus sealed tube'
_diffrn_radiation_monochromator     graphite
_diffrn_measurement_device_type     'Bruker APEXII CCD'
_diffrn_measurement_method     'phi and omega scans'
_diffrn_detector_area_resol_mean     ?
_diffrn_reflns_number     5966
_diffrn_reflns_av_R_equivalents     0.0253
_diffrn_reflns_av_sigmaI/netI     0.0443
_diffrn_reflns_theta_min     2.31
_diffrn_reflns_theta_max     27.00
_diffrn_reflns_theta_full     27.00
_diffrn_measured_fraction_theta_max     0.984
_diffrn_measured_fraction_theta_full     0.984
_diffrn_reflns_limit_h_min     -6
_diffrn_reflns_limit_h_max     6
_diffrn_reflns_limit_k_min     -14
_diffrn_reflns_limit_k_max     14
_diffrn_reflns_limit_l_min     -14
_diffrn_reflns_limit_l_max     15
_diffrn_standards_number     0
_diffrn_standards_interval_count     0
_diffrn_standards_interval_time     0
_diffrn_standards_decay_%     0
_refine_special_details
;
Refinement of <i>F</i>^2^ against ALL reflections. The weighted <i>R</i>-factor
<i>wR</i> and goodness of fit <i>S</i> are based on <i>F</i>^2^, conventional
<i>R</i>-factors <i>R</i> are based on <i>F</i>, with <i>F</i> set to zero for
negative <i>F</i>^2^. The threshold expression of <i>F</i>^2^ >
\s(<i>F</i>^2^) is used only for calculating <i>R</i>-factors(gt) <i>etc</i>.
and is not relevant to the choice of reflections for refinement.
<i>R</i>-factors based on <i>F</i>^2^ are statistically about twice as large
as those based on <i>F</i>, and <i>R</i>- factors based on ALL data will be
even larger.
;
_reflns_number_total     2895
_reflns_number_gt     1963
_reflns_threshold_expression     'I > 2\s(I)'
_refine_ls_structure_factor_coef     Fsqd
_refine_ls_matrix_type     full
_refine_ls_R_factor_all     0.0696
_refine_ls_R_factor_gt     0.0453
_refine_ls_wR_factor_gt     0.1021
_refine_ls_wR_factor_ref     0.1158
_refine_ls_goodness_of_fit_ref     1.030
_refine_ls_restrained_S_all     1.029
_refine_ls_number_reflns     2895
_refine_ls_number_parameters     196
_refine_ls_number_restraints     7
_refine_ls_hydrogen_treatment     mixed
_refine_ls_weighting_scheme     calc
_refine_ls_weighting_details
         'calc w=1/[\s^2^(Fo^2^)+(0.0454P)^2^+0.0971P] where P=(Fo^2^+2Fc^2^)/3'
_atom_sites_solution_hydrogens     geom
_atom_sites_solution_primary     direct
_atom_sites_solution_secondary     difmap
_refine_ls_shift/su_max     0.000
_refine_ls_shift/su_mean     0.000
_refine_diff_density_max     0.197
_refine_diff_density_min     -0.201
_refine_ls_extinction_method     none
_refine_ls_extinction_coef     ?
loop_
    _atom_type_symbol
    _atom_type_description
    _atom_type_scat_dispersion_real
    _atom_type_scat_dispersion_imag
    _atom_type_scat_source
    'C' 'C' 0.0033 0.0016
                         'International Tables Vol C Tables 4.2.6.8 and 6.1.1.4'
    'H' 'H' 0.0000 0.0000
                         'International Tables Vol C Tables 4.2.6.8 and 6.1.1.4'
    'N' 'N' 0.0061 0.0033
                         'International Tables Vol C Tables 4.2.6.8 and 6.1.1.4'
    'O' 'O' 0.0106 0.0060
                         'International Tables Vol C Tables 4.2.6.8 and 6.1.1.4'
_computing_data_collection     'SMART (Bruker, 1996)'
_computing_cell_refinement     'SAINT (Bruker, 1996)'
_computing_data_reduction     'SAINT (Bruker, 1996)'
_computing_structure_solution     'SHELXS-97 (Sheldrick, 2008)'
_computing_structure_refinement     'SHELXL-97 (Sheldrick, 2008)'
_computing_molecular_graphics     'SHELXTL (Sheldrick, 2008)'
_computing_publication_material     'SHELXTL (Sheldrick, 2008)'
loop_
    _atom_site_type_symbol
    _atom_site_label
    _atom_site_fract_x
    _atom_site_fract_y
    _atom_site_fract_z
    _atom_site_U_iso_or_equiv
    _atom_site_adp_type
    _atom_site_calc_flag
    _atom_site_refinement_flags
    _atom_site_occupancy
    _atom_site_symmetry_multiplicity
    _atom_site_disorder_assembly
    _atom_site_disorder_group
    N N1 0.6153(3) -0.11927(12) 0.36773(12) 0.0390(4) Uani d D 1 1 . .
    N N2 1.3092(3) 0.13162(11) 0.10709(11) 0.0351(3) Uani d D 1 1 . .
    O O1 1.2722(3) -0.08231(10) 0.07011(10) 0.0453(3) Uani d . 1 1 . .
    O O2 0.6703(3) 0.09049(10) 0.41065(10) 0.0552(4) Uani d . 1 1 . .
    O O3 0.5303(4) -0.32465(13) 0.60246(12) 0.0736(5) Uani d D 1 1 . .
    O O4 1.0113(3) 0.41209(12) -0.14943(12) 0.0565(4) Uani d D 1 1 . .
    O O5 0.5089(3) 0.49169(15) 0.21551(15) 0.0768(5) Uani d D 1 1 . .
    C C1 1.1245(3) -0.04600(13) 0.14826(13) 0.0314(4) Uani d . 1 1 . .
    C C2 0.9446(3) -0.11051(13) 0.21472(13) 0.0340(4) Uani d . 1 1 . .
    H H2A 0.9286 -0.1851 0.1994 0.041 Uiso calc R 1 1 . .
    C C3 0.7922(3) -0.06574(13) 0.30165(13) 0.0317(4) Uani d . 1 1 . .
    C C4 0.8147(3) 0.05513(13) 0.32951(13) 0.0351(4) Uani d . 1 1 . .
    C C5 0.9895(3) 0.12030(13) 0.26347(13) 0.0349(4) Uani d . 1 1 . .
    H H5 1.0042 0.1949 0.2793 0.042 Uiso calc R 1 1 . .
    C C6 1.1415(3) 0.07683(12) 0.17496(13) 0.0293(3) Uani d . 1 1 . .
    C C7 0.5507(4) -0.23474(14) 0.35927(14) 0.0396(4) Uani d . 1 1 . .
    H H7A 0.5450 -0.2441 0.2799 0.048 Uiso calc R 1 1 . .
    H H7B 0.3688 -0.2399 0.3915 0.048 Uiso calc R 1 1 . .
    C C8 0.7530(4) -0.33485(14) 0.41825(14) 0.0435(4) Uani d . 1 1 . .
    H H8A 0.6915 -0.4084 0.4109 0.052 Uiso calc R 1 1 . .
    H H8B 0.9311 -0.3353 0.3809 0.052 Uiso calc R 1 1 . .
    C C9 0.7835(5) -0.32661(18) 0.54126(16) 0.0589(6) Uani d . 1 1 . .
    H H9A 0.9135 -0.3930 0.5742 0.071 Uiso calc R 1 1 . .
    H H9B 0.8582 -0.2560 0.5486 0.071 Uiso calc R 1 1 . .
    C C10 1.3668(4) 0.24973(13) 0.10990(14) 0.0380(4) Uani d . 1 1 . .
    H H10A 1.5559 0.2458 0.1321 0.046 Uiso calc R 1 1 . .
    H H10B 1.2486 0.2859 0.1662 0.046 Uiso calc R 1 1 . .
    C C11 1.3213(3) 0.32460(13) -0.00383(13) 0.0339(4) Uani d . 1 1 . .
    H H11A 1.3914 0.3974 -0.0017 0.041 Uiso calc R 1 1 . .
    H H11B 1.4254 0.2842 -0.0612 0.041 Uiso calc R 1 1 . .
    C C12 1.0238(3) 0.35224(14) -0.03697(14) 0.0382(4) Uani d . 1 1 . .
    H H12A 0.9458 0.2806 -0.0334 0.046 Uiso calc R 1 1 . .
    H H12B 0.9203 0.4011 0.0142 0.046 Uiso calc R 1 1 . .
    H H5A 0.516(5) 0.4429(17) 0.2754(14) 0.092(8) Uiso d D 1 1 . .
    H H5B 0.662(3) 0.516(2) 0.205(2) 0.099(9) Uiso d D 1 1 . .
    H H2 1.405(4) 0.0890(14) 0.0584(13) 0.059(6) Uiso d D 1 1 . .
    H H1 0.535(4) -0.0797(15) 0.4219(13) 0.063(6) Uiso d D 1 1 . .
    H H4 0.844(4) 0.437(2) -0.167(2) 0.087(8) Uiso d D 1 1 . .
    H H3 0.456(5) -0.2541(16) 0.601(2) 0.097(9) Uiso d D 1 1 . .
loop_
    _atom_site_aniso_label
    _atom_site_aniso_U_11
    _atom_site_aniso_U_22
    _atom_site_aniso_U_33
    _atom_site_aniso_U_12
    _atom_site_aniso_U_13
    _atom_site_aniso_U_23
    N1 0.0467(9) 0.0316(7) 0.0382(8) -0.0087(6) 0.0157(7) -0.0043(6)
    N2 0.0405(8) 0.0283(7) 0.0361(8) -0.0068(6) 0.0112(6) -0.0038(6)
    O1 0.0546(8) 0.0366(6) 0.0459(7) -0.0097(5) 0.0247(6) -0.0129(5)
    O2 0.0752(9) 0.0391(7) 0.0519(8) -0.0121(6) 0.0359(7) -0.0138(6)
    O3 0.1126(14) 0.0458(9) 0.0477(8) 0.0110(8) 0.0317(9) 0.0102(7)
    O4 0.0473(9) 0.0658(9) 0.0505(8) -0.0093(7) -0.0054(7) 0.0146(7)
    O5 0.0648(11) 0.0847(12) 0.0740(11) -0.0315(9) -0.0232(9) 0.0418(9)
    C1 0.0345(9) 0.0279(8) 0.0299(8) -0.0004(6) 0.0051(7) -0.0045(6)
    C2 0.0404(9) 0.0262(8) 0.0353(9) -0.0063(7) 0.0074(7) -0.0048(7)
    C3 0.0336(9) 0.0291(8) 0.0303(8) -0.0034(6) 0.0051(7) 0.0008(6)
    C4 0.0404(9) 0.0306(8) 0.0319(8) -0.0007(7) 0.0103(7) -0.0039(7)
    C5 0.0425(10) 0.0266(8) 0.0357(9) -0.0067(7) 0.0098(7) -0.0057(7)
    C6 0.0295(8) 0.0271(8) 0.0290(8) -0.0021(6) 0.0018(6) 0.0013(6)
    C7 0.0440(10) 0.0397(9) 0.0362(9) -0.0149(7) 0.0051(8) -0.0001(7)
    C8 0.0511(11) 0.0349(9) 0.0438(10) -0.0062(8) 0.0093(9) -0.0057(8)
    C9 0.0730(15) 0.0495(12) 0.0475(12) 0.0083(10) -0.0057(11) -0.0018(9)
    C10 0.0418(10) 0.0338(9) 0.0391(9) -0.0123(7) 0.0037(8) -0.0014(7)
    C11 0.0351(9) 0.0292(8) 0.0371(9) -0.0079(7) 0.0068(7) -0.0026(7)
    C12 0.0388(10) 0.0341(9) 0.0415(10) -0.0073(7) 0.0050(8) -0.0043(7)
_geom_special_details
;
All e.s.d.'s (except the e.s.d. in the dihedral angle between two l.s. planes)
are estimated using the full covariance matrix. The cell e.s.d.'s are taken
into account individually in the estimation of e.s.d.'s in distances, angles
and torsion angles; correlations between e.s.d.'s in cell parameters are only
used when they are defined by crystal symmetry. An approximate (isotropic)
treatment of cell e.s.d.'s is used for estimating e.s.d.'s involving l.s.
planes.
;
loop_
    _geom_bond_atom_site_label_1
    _geom_bond_atom_site_label_2
    _geom_bond_site_symmetry_2
    _geom_bond_distance
    _geom_bond_publ_flag
    N1 C3 . 1.3273(19) ?
    N1 C7 . 1.451(2) ?
    N1 H1 . 0.891(9) ?
    N2 C6 . 1.3140(19) ?
    N2 C10 . 1.456(2) ?
    N2 H2 . 0.891(9) ?
    O1 C1 . 1.2419(17) ?
    O2 C4 . 1.2580(18) ?
    O3 C9 . 1.422(2) ?
    O3 H3 . 0.844(16) ?
    O4 C12 . 1.424(2) ?
    O4 H4 . 0.850(16) ?
    O5 H5A . 0.849(9) ?
    O5 H5B . 0.849(9) ?
    C1 C2 . 1.407(2) ?
    C1 C6 . 1.526(2) ?
    C2 C3 . 1.372(2) ?
    C2 H2A . 0.9300 ?
    C3 C4 . 1.515(2) ?
    C4 C5 . 1.392(2) ?
    C5 C6 . 1.380(2) ?
    C5 H5 . 0.9300 ?
    C7 C8 . 1.519(2) ?
    C7 H7A . 0.9700 ?
    C7 H7B . 0.9700 ?
    C8 C9 . 1.499(3) ?
    C8 H8A . 0.9700 ?
    C8 H8B . 0.9700 ?
    C9 H9A . 0.9700 ?
    C9 H9B . 0.9700 ?
    C10 C11 . 1.513(2) ?
    C10 H10A . 0.9700 ?
    C10 H10B . 0.9700 ?
    C11 C12 . 1.504(2) ?
    C11 H11A . 0.9700 ?
    C11 H11B . 0.9700 ?
    C12 H12A . 0.9700 ?
    C12 H12B . 0.9700 ?
loop_
    _geom_angle_atom_site_label_1
    _geom_angle_atom_site_label_2
    _geom_angle_atom_site_label_3
    _geom_angle_site_symmetry_1
    _geom_angle_site_symmetry_3
    _geom_angle
    _geom_angle_publ_flag
    C3 N1 C7 . . 125.40(14) ?
    C3 N1 H1 . . 115.3(13) ?
    C7 N1 H1 . . 119.3(13) ?
    C6 N2 C10 . . 126.63(14) ?
    C6 N2 H2 . . 115.3(12) ?
    C10 N2 H2 . . 117.9(12) ?
    C9 O3 H3 . . 108.2(18) ?
    C12 O4 H4 . . 109.4(17) ?
    H5A O5 H5B . . 109.4(18) ?
    O1 C1 C2 . . 124.65(14) ?
    O1 C1 C6 . . 117.67(13) ?
    C2 C1 C6 . . 117.68(13) ?
    C3 C2 C1 . . 121.45(14) ?
    C3 C2 H2A . . 119.3 ?
    C1 C2 H2A . . 119.3 ?
    N1 C3 C2 . . 125.71(15) ?
    N1 C3 C4 . . 113.62(13) ?
    C2 C3 C4 . . 120.67(13) ?
    O2 C4 C5 . . 124.28(15) ?
    O2 C4 C3 . . 117.34(14) ?
    C5 C4 C3 . . 118.38(13) ?
    C6 C5 C4 . . 121.53(14) ?
    C6 C5 H5 . . 119.2 ?
    C4 C5 H5 . . 119.2 ?
    N2 C6 C5 . . 126.20(14) ?
    N2 C6 C1 . . 113.53(13) ?
    C5 C6 C1 . . 120.27(13) ?
    N1 C7 C8 . . 114.31(14) ?
    N1 C7 H7A . . 108.7 ?
    C8 C7 H7A . . 108.7 ?
    N1 C7 H7B . . 108.7 ?
    C8 C7 H7B . . 108.7 ?
    H7A C7 H7B . . 107.6 ?
    C9 C8 C7 . . 112.93(15) ?
    C9 C8 H8A . . 109.0 ?
    C7 C8 H8A . . 109.0 ?
    C9 C8 H8B . . 109.0 ?
    C7 C8 H8B . . 109.0 ?
    H8A C8 H8B . . 107.8 ?
    O3 C9 C8 . . 112.68(18) ?
    O3 C9 H9A . . 109.1 ?
    C8 C9 H9A . . 109.1 ?
    O3 C9 H9B . . 109.1 ?
    C8 C9 H9B . . 109.1 ?
    H9A C9 H9B . . 107.8 ?
    N2 C10 C11 . . 111.84(13) ?
    N2 C10 H10A . . 109.2 ?
    C11 C10 H10A . . 109.2 ?
    N2 C10 H10B . . 109.2 ?
    C11 C10 H10B . . 109.2 ?
    H10A C10 H10B . . 107.9 ?
    C12 C11 C10 . . 113.21(13) ?
    C12 C11 H11A . . 108.9 ?
    C10 C11 H11A . . 108.9 ?
    C12 C11 H11B . . 108.9 ?
    C10 C11 H11B . . 108.9 ?
    H11A C11 H11B . . 107.7 ?
    O4 C12 C11 . . 107.74(13) ?
    O4 C12 H12A . . 110.2 ?
    C11 C12 H12A . . 110.2 ?
    O4 C12 H12B . . 110.2 ?
    C11 C12 H12B . . 110.2 ?
    H12A C12 H12B . . 108.5 ?
loop_
    _geom_torsion_atom_site_label_1
    _geom_torsion_atom_site_label_2
    _geom_torsion_atom_site_label_3
    _geom_torsion_atom_site_label_4
    _geom_torsion_site_symmetry_1
    _geom_torsion_site_symmetry_2
    _geom_torsion_site_symmetry_3
    _geom_torsion_site_symmetry_4
    _geom_torsion
    _geom_torsion_publ_flag
    O1 C1 C2 C3 . . . . 178.39(16) ?
    C6 C1 C2 C3 . . . . -0.9(2) ?
    C7 N1 C3 C2 . . . . -0.3(3) ?
    C7 N1 C3 C4 . . . . 179.25(15) ?
    C1 C2 C3 N1 . . . . 179.10(16) ?
    C1 C2 C3 C4 . . . . -0.4(2) ?
    N1 C3 C4 O2 . . . . 0.8(2) ?
    C2 C3 C4 O2 . . . . -179.63(16) ?
    N1 C3 C4 C5 . . . . -178.40(15) ?
    C2 C3 C4 C5 . . . . 1.2(2) ?
    O2 C4 C5 C6 . . . . -179.57(16) ?
    C3 C4 C5 C6 . . . . -0.5(2) ?
    C10 N2 C6 C5 . . . . -0.9(3) ?
    C10 N2 C6 C1 . . . . 179.18(14) ?
    C4 C5 C6 N2 . . . . 179.17(16) ?
    C4 C5 C6 C1 . . . . -0.9(2) ?
    O1 C1 C6 N2 . . . . 2.2(2) ?
    C2 C1 C6 N2 . . . . -178.43(15) ?
    O1 C1 C6 C5 . . . . -177.71(15) ?
    C2 C1 C6 C5 . . . . 1.7(2) ?
    C3 N1 C7 C8 . . . . 83.0(2) ?
    N1 C7 C8 C9 . . . . 56.7(2) ?
    C7 C8 C9 O3 . . . . 58.3(2) ?
    C6 N2 C10 C11 . . . . -126.19(17) ?
    N2 C10 C11 C12 . . . . 68.29(17) ?
    C10 C11 C12 O4 . . . . -174.07(13) ?
loop_
    _geom_hbond_atom_site_label_D
    _geom_hbond_atom_site_label_H
    _geom_hbond_atom_site_label_A
    _geom_hbond_site_symmetry_A
    _geom_hbond_distance_DH
    _geom_hbond_distance_HA
    _geom_hbond_distance_DA
    _geom_hbond_angle_DHA
    O5 H5B O4 2_765 0.849(9) 1.982(10) 2.818(2) 168(2)
    O5 H5A O3 2_656 0.849(9) 1.899(10) 2.736(2) 169(2)
    O3 H3 O2 2_656 0.844(16) 1.900(17) 2.7398(19) 173(3)
    N1 H1 O2 2_656 0.891(9) 2.204(14) 2.9865(18) 146.2(17)
    N2 H2 O1 2_855 0.891(9) 2.170(13) 2.9508(17) 146.0(17)
    O4 H4 O5 2_665 0.850(16) 1.881(17) 2.727(2) 173(2)
