# Supplementary material for: 2,5-Bis[(3-hy­droxy­prop­yl)amino]-1,4-benzoquinone monohydrate
Source: Acta Crystallogr Sect E Struct Rep Online. 2011 Jun 11;67(Pt 7):o1632. doi: 10.1107/S1600536811021635 (PMC3152041; doi:10.1107/S1600536811021635)
Supplement: Supplementary file 2 [file e-67-o1632-Isup2.hkl]

# 
# h,k,l, Fc-squared, Fo-squared, sigma(Fo-squared) and status flag 
# 
data_I
_shelx_title ' a in P-1' 
_shelx_refln_list_code          4 
_shelx_F_calc_maximum       94.38 
_exptl_crystal_F_000       292.00 
_reflns_d_resolution_high  0.7829 
 
loop_ 
 _symmetry_equiv_pos_as_xyz 
 'x, y, z' 
 '-x, -y, -z' 
 
_cell_length_a     4.9272 
_cell_length_b    11.6732 
_cell_length_c    11.9331 
_cell_angle_alpha  82.104 
_cell_angle_beta   87.994 
_cell_angle_gamma  80.849 
 
_shelx_F_squared_multiplier     1.000 
 
loop_ 
 _refln_index_h 
 _refln_index_k 
 _refln_index_l 
 _refln_F_squared_calc 
 _refln_F_squared_meas 
 _refln_F_squared_sigma 
 _refln_observed_status 
   3   0   0      105.74      100.68      3.03 o 
   4   0   0       47.36       47.25      2.18 o 
   5   0   0        4.02        4.30      1.96 o 
   6   0   0       16.22       25.34      4.43 o 
  -6   1   0        1.69        2.68      2.55 o 
  -5   1   0        2.69        1.62      1.74 o 
  -4   1   0       71.37       74.74      3.62 o 
  -3   1   0       65.43       64.89      2.31 o 
  -2   1   0     1772.42     1800.58     33.78 o 
  -1   1   0     3591.64     3270.83     60.19 o 
   1   1   0      952.86      859.96     19.62 o 
   2   1   0      389.63      405.26      8.35 o 
   3   1   0       40.84       41.97      2.35 o 
   4   1   0       97.23       89.21     10.80 o 
   5   1   0        2.30        1.56      1.19 o 
   6   1   0        2.03        0.72      2.07 o 
  -6   2   0        1.39        2.49      2.55 o 
  -5   2   0        7.35        9.14      2.77 o 
  -4   2   0        5.24        5.35      1.37 o 
  -3   2   0        1.28        0.70      0.52 o 
  -2   2   0        6.64        5.32      0.63 o 
  -1   2   0        0.04        0.30      0.46 o 
   0   2   0       68.50       80.33      2.23 o 
   1   2   0     2244.02     2171.62     34.62 o 
   2   2   0       35.37       40.85      1.87 o 
   3   2   0      377.13      400.68      8.71 o 
   4   2   0       25.45       21.90      1.59 o 
   5   2   0        2.23        1.28      1.17 o 
   6   2   0        1.80       -0.02      2.09 o 
  -5   3   0        3.01        2.85      2.29 o 
  -4   3   0        5.88        3.28      1.19 o 
  -3   3   0        4.25        5.72      0.84 o 
  -2   3   0       10.67        9.27      0.80 o 
  -1   3   0        0.06       -0.02      0.36 o 
   0   3   0      442.47      418.11      8.12 o 
   1   3   0      946.99      914.05     17.21 o 
   2   3   0      762.30      799.12     15.61 o 
   4   3   0        0.19       -0.25      0.59 o 
   5   3   0        1.46        1.44      1.12 o 
  -5   4   0        0.17        3.44      2.65 o 
  -4   4   0       46.02       44.23      2.89 o 
  -3   4   0      311.36      310.29      7.16 o 
  -2   4   0       40.38       41.17      1.63 o 
  -1   4   0      406.96      391.30      7.96 o 
   0   4   0     1653.02     1672.96     31.15 o 
   1   4   0     1247.22     1232.47     23.09 o 
   2   4   0       19.49       20.67      0.95 o 
   3   4   0      575.56      559.14     10.07 o 
   4   4   0        1.90        2.21      0.66 o 
   5   4   0        8.48        6.99      1.42 o 
  -5   5   0        0.53        0.68      2.11 o 
  -4   5   0       27.09       21.62      3.16 o 
  -3   5   0        3.46        2.30      0.91 o 
  -2   5   0      100.28      105.90      3.02 o 
  -1   5   0       34.23       37.89      1.43 o 
   0   5   0     3321.73     3243.62     59.93 o 
   1   5   0     2084.83     1949.71     44.53 o 
   2   5   0      132.22      129.61      2.87 o 
   3   5   0       39.73       42.17      1.60 o 
   4   5   0       25.62       21.99      1.74 o 
   5   5   0       12.59       16.77      1.77 o 
  -5   6   0        0.05        2.44      2.79 o 
  -4   6   0        5.76        5.60      2.30 o 
  -3   6   0       17.62       16.41      1.70 o 
  -2   6   0       20.41       19.47      1.45 o 
  -1   6   0      405.37      410.60      8.56 o 
   0   6   0      420.54      468.56      9.49 o 
   1   6   0       22.46       26.27      2.26 o 
   2   6   0        2.80        1.03      0.52 o 
   3   6   0       13.36       12.81      1.29 o 
   4   6   0       70.58       73.99      3.01 o 
   5   6   0       48.30       52.72      2.86 o 
  -5   7   0        1.83       -2.60      2.04 o 
  -4   7   0        0.08       -0.27      1.66 o 
  -3   7   0        0.30        0.24      0.80 o 
  -2   7   0       11.93       10.70      1.31 o 
  -1   7   0       16.62       14.96      1.09 o 
   0   7   0      481.69      490.95     10.05 o 
   1   7   0        3.04        2.85      1.12 o 
   2   7   0       86.69       71.12      2.62 o 
   3   7   0      601.55      592.81     12.74 o 
   4   7   0       28.62       27.08      1.99 o 
   5   7   0        0.53        0.37      0.93 o 
  -4   8   0        4.30        4.27      2.66 o 
  -3   8   0       37.12       36.45      2.50 o 
  -2   8   0       18.27       16.80      3.57 o 
  -1   8   0       87.92       89.05      2.82 o 
   0   8   0        4.02        5.21      0.95 o 
   1   8   0       16.80       17.99      1.66 o 
   2   8   0      609.02      597.50     12.66 o 
   3   8   0      251.22      247.73      6.53 o 
   4   8   0        9.26        9.50      1.39 o 
   5   8   0        1.67        0.80      1.03 o 
  -4   9   0       34.87       26.96      4.56 o 
  -3   9   0       45.88       47.87      2.98 o 
  -2   9   0       30.96       30.31      2.92 o 
  -1   9   0        0.12        0.24      0.58 o 
   0   9   0      150.23      151.05      5.14 o 
   1   9   0      131.46      117.87      4.53 o 
   2   9   0      245.84      234.36      8.04 o 
   3   9   0      182.94      179.39      5.35 o 
   4   9   0        4.36        3.09      1.07 o 
   5   9   0        0.59        1.00      1.10 o 
  -3  10   0        4.47        2.69      2.17 o 
  -2  10   0       25.24       24.86      2.85 o 
  -1  10   0       82.37       75.90      4.36 o 
   0  10   0        8.09        5.14      1.20 o 
   1  10   0      160.79      153.16      5.63 o 
   2  10   0      236.89      220.35      7.47 o 
   3  10   0       25.89       29.83      3.39 o 
   4  10   0        3.93        3.18      1.15 o 
   5  10   0       15.99       15.09      1.99 o 
  -2  11   0        2.28        1.44      1.40 o 
  -1  11   0        0.30        0.20      0.84 o 
   0  11   0       97.85       86.46      3.94 o 
   1  11   0       33.41       29.18      2.48 o 
   2  11   0        0.70        2.41      1.24 o 
   3  11   0        1.49        2.62      1.64 o 
   4  11   0        8.08       11.12      2.84 o 
  -2  12   0        0.22        1.17      1.65 o 
  -1  12   0       45.08       45.90      3.08 o 
   0  12   0       40.73       44.99      3.09 o 
   1  12   0        4.33        4.00      1.34 o 
   2  12   0       55.02       57.48      3.86 o 
   3  12   0        6.39        8.24      1.91 o 
   4  12   0        0.28       -0.13      1.36 o 
  -2  13   0        5.48        5.06      2.10 o 
  -1  13   0        5.51        3.61      1.47 o 
   0  13   0        8.81        5.08      1.48 o 
   1  13   0       42.90       47.17      3.70 o 
   2  13   0       51.17       54.68      6.61 o 
   3  13   0       36.04       31.57      5.38 o 
  -1  14   0        1.80        1.83      2.10 o 
   0  14   0        7.61       11.51      2.13 o 
   1  14   0       35.38       46.68      7.22 o 
   2  14   0       39.80       56.70      9.18 o 
  -2 -14   1        0.03       -0.92      1.43 o 
  -1 -14   1        1.56        1.73      1.46 o 
   0 -14   1        5.06        2.61      1.49 o 
  -3 -13   1        4.61        6.83      3.52 o 
  -2 -13   1        0.16        1.33      1.38 o 
  -1 -13   1        6.52        4.23      1.59 o 
   0 -13   1        0.15        0.03      1.21 o 
   1 -13   1       29.20       26.08      3.67 o 
  -4 -12   1        0.00        0.03      1.07 o 
  -3 -12   1        7.79        7.37      1.73 o 
  -2 -12   1        1.03       -0.58      1.03 o 
  -1 -12   1        0.22       -0.04      0.96 o 
   0 -12   1        3.82        4.30      1.34 o 
   1 -12   1        1.80        2.09      1.59 o 
   2 -12   1        0.44        1.54      1.60 o 
  -4 -11   1       33.49       40.12      2.92 o 
  -3 -11   1        0.20       -0.50      0.88 o 
  -2 -11   1        0.26        0.27      0.95 o 
  -1 -11   1        0.37        1.49      1.05 o 
   0 -11   1        1.75        1.97      1.00 o 
   1 -11   1        1.36        1.71      1.03 o 
   2 -11   1        0.66        0.92      1.39 o 
   3 -11   1       17.59       20.31      3.11 o 
  -5 -10   1        4.62        2.88      1.38 o 
  -4 -10   1        5.98        4.85      1.30 o 
  -3 -10   1        9.84        9.41      1.94 o 
  -2 -10   1        0.64        0.15      0.88 o 
  -1 -10   1        0.03       -0.19      0.74 o 
   0 -10   1       18.46       18.35      1.85 o 
   1 -10   1        0.06        0.02      0.74 o 
   2 -10   1       29.44       32.03      3.19 o 
   3 -10   1        0.00       -0.05      1.03 o 
  -5  -9   1        4.94        5.00      1.47 o 
  -4  -9   1        0.14       -1.12      0.78 o 
  -3  -9   1       28.05       27.27      2.58 o 
  -2  -9   1        0.92        1.86      0.80 o 
  -1  -9   1        7.46        6.96      1.54 o 
   0  -9   1       29.62       30.65      2.15 o 
   1  -9   1       66.52       64.81      3.40 o 
   2  -9   1        7.41        6.01      1.28 o 
   3  -9   1       81.46       80.66      4.19 o 
   4  -9   1       40.62       29.49      4.75 o 
  -5  -8   1        9.39       10.45      1.93 o 
  -4  -8   1       52.66       48.93      2.79 o 
  -3  -8   1       12.97       12.91      1.49 o 
  -2  -8   1       22.69       20.12      1.61 o 
  -1  -8   1       19.71       21.46      2.01 o 
   0  -8   1        4.17        6.68      1.80 o 
   1  -8   1        2.92        3.71      0.74 o 
   2  -8   1       20.55       17.28      1.71 o 
   3  -8   1        6.77        5.49      1.34 o 
   4  -8   1        5.52        2.44      2.25 o 
  -5  -7   1        4.63        2.62      1.10 o 
  -4  -7   1        2.18        3.29      1.11 o 
  -3  -7   1       57.06       54.49      2.50 o 
  -2  -7   1       12.69       12.59      1.51 o 
  -1  -7   1        2.54        2.39      0.62 o 
   0  -7   1       61.81       62.44      2.85 o 
   1  -7   1      296.94      284.16      6.39 o 
   2  -7   1       17.95       18.63      1.30 o 
   3  -7   1        3.62        1.56      0.97 o 
   4  -7   1       23.64       22.07      2.34 o 
  -5  -6   1        5.51        4.66      1.36 o 
  -4  -6   1       23.61       30.00      2.10 o 
  -3  -6   1        5.02        3.46      0.83 o 
  -2  -6   1       13.06       15.62      1.28 o 
  -1  -6   1        5.17        5.07      0.72 o 
   0  -6   1      350.14      358.64      7.52 o 
   1  -6   1       64.82       58.56      4.04 o 
   2  -6   1        8.60        8.69      0.94 o 
   3  -6   1       11.80        8.91      1.39 o 
   4  -6   1       27.07       27.95      2.53 o 
   5  -6   1        2.44        4.04      2.86 o 
  -5  -5   1       68.16       73.22      3.25 o 
  -4  -5   1        0.81        0.33      0.66 o 
  -3  -5   1       11.53       14.20      1.04 o 
  -2  -5   1       12.22       13.11      0.74 o 
  -1  -5   1        0.44       -0.12      0.33 o 
   0  -5   1        3.47        2.75      0.46 o 
   1  -5   1        2.55        0.80      0.44 o 
   2  -5   1        5.87        4.77      0.72 o 
   3  -5   1        9.31        9.28      1.45 o 
   4  -5   1       57.89       58.83      3.40 o 
   5  -5   1        3.81        2.36      2.52 o 
  -5  -4   1       36.34       36.80      2.89 o 
  -4  -4   1       21.97       19.94      1.55 o 
  -3  -4   1       10.37        8.66      1.43 o 
  -2  -4   1      103.77      108.75      2.88 o 
  -1  -4   1        9.84        9.49      1.00 o 
   0  -4   1       46.22       51.86      1.52 o 
   1  -4   1      556.08      569.70     11.23 o 
   2  -4   1        3.84        1.19      0.48 o 
   3  -4   1       15.64       19.21      1.84 o 
   4  -4   1       34.72       33.05      2.61 o 
   5  -4   1        0.53        0.57      2.02 o 
  -5  -3   1        4.26        2.62      1.03 o 
  -4  -3   1       38.44       37.08      2.00 o 
  -2  -3   1        6.97        5.95      0.89 o 
  -1  -3   1        3.40        3.52      0.30 o 
   0  -3   1      403.70      398.80      6.72 o 
   1  -3   1       15.99       15.72      0.80 o 
   2  -3   1       92.21       89.25      2.54 o 
   3  -3   1        9.15        9.41      2.13 o 
   4  -3   1       22.53       24.90      2.40 o 
   5  -3   1        1.62        1.25      2.18 o 
  -6  -2   1        0.61       -0.41      1.75 o 
  -5  -2   1        1.22        2.40      1.67 o 
  -4  -2   1       74.57       66.97      2.67 o 
  -3  -2   1       55.01       58.92      2.20 o 
  -2  -2   1       70.77       71.60      3.74 o 
  -1  -2   1       18.42       19.63      0.78 o 
   0  -2   1      548.90      517.83      8.50 o 
   1  -2   1     1697.01     1686.07     31.29 o 
   2  -2   1        9.87       12.01      1.00 o 
   3  -2   1       41.17       44.99      1.86 o 
   4  -2   1       16.14       17.01      2.58 o 
   5  -2   1        0.61        0.79      1.27 o 
   6  -2   1       19.85       24.58      4.67 o 
  -6  -1   1       27.46       29.52      4.48 o 
  -5  -1   1        6.54        7.58      2.34 o 
  -4  -1   1       57.87       55.26      2.36 o 
  -3  -1   1      117.49      112.38      5.54 o 
  -2  -1   1       52.60       48.35      2.09 o 
  -1  -1   1      131.42      138.11      4.57 o 
   0  -1   1       30.28       28.37      1.28 o 
   1  -1   1       33.07       32.46      1.41 o 
   2  -1   1      918.53      964.89     18.57 o 
   3  -1   1       20.35       22.37      1.35 o 
   4  -1   1        6.20        3.79      1.23 o 
   5  -1   1       46.02       54.31      3.56 o 
   6  -1   1       25.91       24.94      4.67 o 
  -6   0   1        5.46        4.97      2.64 o 
  -5   0   1      104.34      114.15      7.56 o 
  -4   0   1        6.75        7.32      1.09 o 
  -3   0   1      131.78      137.21      3.77 o 
  -2   0   1       61.20       55.74      1.82 o 
  -1   0   1      472.87      471.80      9.16 o 
   1   0   1     1477.25     1389.76     32.24 o 
   2   0   1        3.47        5.16      0.61 o 
   3   0   1      408.31      399.30     10.35 o 
   4   0   1        9.18       11.07      1.69 o 
   5   0   1        6.43        5.32      1.51 o 
   6   0   1       53.63       64.72      6.52 o 
  -6   1   1       64.99       60.55      6.35 o 
  -5   1   1       84.38       83.32      6.50 o 
  -3   1   1       25.04       22.53      1.39 o 
  -2   1   1      252.78      245.52      5.43 o 
  -1   1   1        8.33        6.49      0.45 o 
   0   1   1        3.98        2.75      0.58 o 
   1   1   1      183.96      184.83      3.34 o 
   2   1   1        7.37        8.89      0.73 o 
   3   1   1      119.17      126.06      3.52 o 
   4   1   1       81.94       82.74      3.84 o 
   5   1   1        5.38        8.39      1.71 o 
   6   1   1        0.08        1.08      2.00 o 
  -6   2   1       82.51       72.67      7.05 o 
  -5   2   1        6.66        6.93      2.53 o 
  -4   2   1        0.01       -0.18      0.63 o 
  -2   2   1      214.58      213.52      4.85 o 
  -1   2   1      316.82      305.56      6.17 o 
   0   2   1       66.99       63.73      1.81 o 
   1   2   1      700.68      676.37     11.11 o 
   2   2   1       16.92       15.41      1.49 o 
   3   2   1      380.85      367.31     10.21 o 
   4   2   1        3.54        2.70      0.80 o 
   5   2   1        3.97        4.74      1.42 o 
   6   2   1        0.28        1.38      2.36 o 
  -5   3   1        5.29        4.03      2.32 o 
  -4   3   1       10.54        9.96      2.49 o 
  -2   3   1      109.90      116.86      3.07 o 
  -1   3   1      290.07      278.37      5.82 o 
   0   3   1        2.82        2.88      0.55 o 
   1   3   1      661.26      636.01     10.56 o 
   2   3   1       70.58       66.00      1.76 o 
   3   3   1       12.96       12.29      1.71 o 
   4   3   1        7.78        9.44      1.00 o 
   5   3   1        1.86        1.79      1.21 o 
  -5   4   1        6.27        4.37      2.44 o 
  -4   4   1        8.04        0.84      1.58 o 
  -3   4   1       51.87       54.23      4.86 o 
  -2   4   1      140.06      141.69      3.61 o 
  -1   4   1      208.94      196.52      4.37 o 
   0   4   1       68.97       70.86      1.85 o 
   1   4   1      148.76      148.65      3.51 o 
   2   4   1       42.81       47.39      1.44 o 
   3   4   1      240.39      252.80      5.19 o 
   4   4   1      121.17      111.06      6.06 o 
   5   4   1       11.60       10.57      2.83 o 
   6   4   1       49.58       55.88      5.58 o 
  -5   5   1        4.79        7.98      3.11 o 
  -4   5   1        0.16        1.03      1.61 o 
  -3   5   1        1.53        1.80      0.64 o 
  -2   5   1       27.35       26.10      1.32 o 
  -1   5   1       18.82       18.36      1.19 o 
   0   5   1      164.27      176.07      6.89 o 
   1   5   1        0.97        0.04      0.49 o 
   2   5   1      167.05      173.56      3.60 o 
   3   5   1        3.88        3.46      0.60 o 
   4   5   1       58.57       53.42      2.73 o 
   5   5   1       18.77       16.75      3.41 o 
   6   5   1       31.87       34.86      5.10 o 
  -5   6   1        1.11        1.15      2.43 o 
  -4   6   1        9.48        7.60      2.61 o 
  -3   6   1       55.13       48.74      3.89 o 
  -2   6   1        5.37        5.58      0.77 o 
  -1   6   1       34.84       37.00      1.52 o 
   0   6   1        2.25        3.36      0.53 o 
   1   6   1        1.28        1.16      0.50 o 
   2   6   1       45.80       44.41      1.88 o 
   3   6   1        0.56        0.57      0.60 o 
   4   6   1       44.87       38.92      2.19 o 
   5   6   1       29.53       29.56      2.19 o 
   6   6   1        0.38       -2.81      1.87 o 
  -5   7   1        0.11        0.65      2.39 o 
  -4   7   1        3.63        3.37      2.14 o 
  -3   7   1        3.59        2.52      1.02 o 
  -2   7   1      150.30      143.53      5.25 o 
  -1   7   1        0.04        0.01      0.41 o 
   0   7   1        1.02        0.80      0.42 o 
   1   7   1        8.42        9.40      1.18 o 
   2   7   1       41.66       48.12      2.06 o 
   3   7   1       55.79       52.71      2.38 o 
   4   7   1        0.23        0.53      0.70 o 
   5   7   1        7.46        8.76      1.47 o 
  -4   8   1        8.76        8.42      3.01 o 
  -3   8   1      146.13      128.49      7.91 o 
  -2   8   1        0.07        0.95      0.64 o 
  -1   8   1       20.31       18.07      1.27 o 
   0   8   1       37.90       39.08      2.13 o 
   1   8   1       12.78       13.00      1.62 o 
   2   8   1       38.91       38.78      2.90 o 
   3   8   1      140.40      133.60      4.22 o 
   4   8   1       22.17       19.48      1.80 o 
   5   8   1        0.12        0.24      1.01 o 
  -4   9   1       22.68       23.69      4.32 o 
  -3   9   1       66.75       63.53      5.49 o 
  -2   9   1        1.44        1.47      0.75 o 
  -1   9   1       13.50       15.44      2.06 o 
   0   9   1       84.22       90.39      3.68 o 
   1   9   1        2.12        1.33      0.77 o 
   2   9   1        0.35        0.33      0.76 o 
   3   9   1       72.03       67.57      2.92 o 
   4   9   1        8.38        9.04      1.62 o 
   5   9   1        2.83        4.43      1.50 o 
  -3  10   1      100.88       96.54      7.01 o 
  -2  10   1        0.25        0.98      0.76 o 
  -1  10   1        0.20        0.02      0.71 o 
   0  10   1        0.14        1.67      0.83 o 
   1  10   1        1.87        1.41      1.70 o 
   2  10   1        0.84        0.34      0.89 o 
   3  10   1        0.81        0.54      0.90 o 
   4  10   1        0.31        0.41      0.94 o 
   5  10   1        2.34        2.24      1.25 o 
  -2  11   1       14.89       15.68      2.58 o 
  -1  11   1        0.37        0.62      0.92 o 
   0  11   1        5.33        4.56      1.24 o 
   1  11   1        2.92        3.54      1.16 o 
   2  11   1        0.13        0.50      0.97 o 
   3  11   1        0.01       -1.10      0.94 o 
   4  11   1        0.57        0.65      1.70 o 
  -1  12   1        2.90        3.50      1.30 o 
   0  12   1        2.30        1.15      1.48 o 
   1  12   1        0.45        0.79      1.00 o 
   2  12   1        0.05        1.37      1.13 o 
   3  12   1        0.64       -0.30      1.16 o 
   4  12   1        1.26        1.37      1.51 o 
  -1  13   1        2.73        0.73      1.13 o 
   0  13   1        0.05       -0.93      1.05 o 
   1  13   1        0.01        0.67      1.13 o 
   2  13   1        5.82        4.83      1.66 o 
   3  13   1        6.82        9.39      2.19 o 
  -1  14   1        0.19        0.13      1.38 o 
   0  14   1        3.42        2.66      1.52 o 
   1  14   1        1.13        0.15      1.28 o 
   2  14   1        0.81       -0.51      1.29 o 
   3  14   1        4.49        4.71      2.01 o 
  -2 -14   2       88.28      106.87      5.74 o 
  -1 -14   2      103.17      110.98      5.98 o 
   0 -14   2        1.37        2.57      1.48 o 
  -3 -13   2        1.16        1.09      1.40 o 
  -2 -13   2       27.01       25.93      5.15 o 
  -1 -13   2        1.56        0.15      1.20 o 
   0 -13   2        0.07        1.00      1.19 o 
   1 -13   2        9.07       10.80      2.79 o 
  -4 -12   2        4.25        5.76      1.99 o 
  -3 -12   2        5.70        8.75      3.53 o 
  -2 -12   2       22.59       21.70      2.58 o 
  -1 -12   2       16.53       17.33      2.28 o 
   0 -12   2       16.24       16.04      3.38 o 
   1 -12   2        0.78        0.58      1.50 o 
   2 -12   2        0.00       -0.56      1.53 o 
  -4 -11   2       47.90       57.72      4.06 o 
  -3 -11   2        0.46        0.85      0.95 o 
  -2 -11   2        4.60        4.45      1.34 o 
  -1 -11   2        2.01        0.51      0.95 o 
   0 -11   2        1.89        0.39      0.91 o 
   1 -11   2        0.69        0.06      1.31 o 
   2 -11   2       17.74       18.95      2.92 o 
   3 -11   2        1.04        2.86      1.82 o 
  -5 -10   2        0.08        1.25      1.22 o 
  -4 -10   2        4.41        2.70      1.18 o 
  -3 -10   2       24.79       27.37      2.23 o 
  -2 -10   2      224.07      229.63      6.35 o 
  -1 -10   2      484.81      452.28     12.57 o 
   0 -10   2        0.15        0.09      0.92 o 
   1 -10   2       17.87       16.48      1.72 o 
   2 -10   2       39.96       43.38      3.86 o 
   3 -10   2        0.56        0.09      1.11 o 
  -5  -9   2        1.08        0.47      1.14 o 
  -4  -9   2        4.47        4.20      1.24 o 
  -3  -9   2       27.41       25.31      2.08 o 
  -2  -9   2      399.54      388.90      9.21 o 
  -1  -9   2      426.50      412.72     11.42 o 
   0  -9   2      458.14      448.09     20.05 o 
   1  -9   2       38.58       38.44      2.27 o 
   2  -9   2        8.66        5.31      1.31 o 
   3  -9   2        6.65        3.39      1.30 o 
   4  -9   2        0.34        1.55      1.33 o 
  -5  -8   2        0.30       -0.71      0.97 o 
  -4  -8   2        0.96       -0.01      0.83 o 
  -3  -8   2       39.14       39.39      2.38 o 
  -2  -8   2      688.09      672.17     14.20 o 
  -1  -8   2       18.47       16.12      2.82 o 
   0  -8   2       68.78       66.87      2.97 o 
   1  -8   2        2.35        1.60      0.60 o 
   2  -8   2       38.91       37.06      4.70 o 
   3  -8   2        1.99        0.60      0.98 o 
   4  -8   2        7.14        6.22      1.66 o 
  -5  -7   2        9.27       10.49      1.64 o 
  -4  -7   2       29.21       26.51      2.12 o 
  -3  -7   2       20.32       16.96      1.82 o 
  -2  -7   2       90.50       99.52      3.34 o 
  -1  -7   2      224.69      203.52      5.11 o 
   0  -7   2      158.19      161.29      4.07 o 
   1  -7   2      614.84      595.32     15.24 o 
   2  -7   2        9.50       11.86      1.50 o 
   3  -7   2       18.33       19.46      2.05 o 
   4  -7   2        0.08        0.07      1.29 o 
  -5  -6   2       24.93       24.37      2.22 o 
  -4  -6   2       29.53       24.43      2.33 o 
  -3  -6   2       63.17       62.00      2.64 o 
  -2  -6   2       44.48       46.11      2.07 o 
  -1  -6   2       50.02       43.52      1.38 o 
   0  -6   2        3.65        4.05      0.95 o 
   1  -6   2      597.20      604.73     12.17 o 
   2  -6   2        0.05        0.39      0.68 o 
   3  -6   2        7.85        7.51      1.46 o 
   4  -6   2        2.94        3.45      2.05 o 
   5  -6   2        0.91        1.46      2.50 o 
  -5  -5   2       63.02       58.34      5.29 o 
  -4  -5   2        0.29       -0.91      0.67 o 
  -3  -5   2      149.36      153.69      4.15 o 
  -2  -5   2     1082.48     1154.63     19.29 o 
  -1  -5   2      119.26      129.00      3.25 o 
   0  -5   2       12.44       10.19      0.66 o 
   1  -5   2        1.47        0.67      0.40 o 
   2  -5   2      353.92      348.86      7.59 o 
   3  -5   2       31.13       27.07      2.26 o 
   4  -5   2        2.83        3.22      1.22 o 
   5  -5   2        0.00       -1.03      2.01 o 
  -5  -4   2       75.49       78.74      5.79 o 
  -4  -4   2       34.00       34.35      3.11 o 
  -3  -4   2      145.33      150.07      4.07 o 
  -2  -4   2      428.80      465.56      9.58 o 
  -1  -4   2      556.25      606.99     10.33 o 
   0  -4   2     1135.60     1138.13     18.54 o 
   1  -4   2     2216.06     2213.46     41.23 o 
   2  -4   2        9.75       12.92      0.93 o 
   3  -4   2        0.41        0.11      0.79 o 
   4  -4   2        3.78        2.69      1.21 o 
   5  -4   2        6.38        5.01      1.61 o 
  -5  -3   2        0.59        0.78      1.05 o 
  -4  -3   2       15.07       15.90      2.20 o 
  -3  -3   2      137.47      131.45      3.69 o 
  -2  -3   2      685.20      771.72     15.17 o 
  -1  -3   2        9.87       11.83      0.62 o 
   0  -3   2      123.94      118.21      2.82 o 
   1  -3   2      506.76      502.59      9.91 o 
   2  -3   2       89.87       99.42      2.71 o 
   3  -3   2        2.20        1.91      0.93 o 
   4  -3   2        7.22        8.74      1.70 o 
   5  -3   2        0.63       -0.32      1.28 o 
  -6  -2   2        0.00        0.23      1.94 o 
  -5  -2   2        3.07        4.49      1.44 o 
  -4  -2   2        0.06       -0.21      0.54 o 
  -3  -2   2        4.86        3.28      3.43 o 
  -1  -2   2     1683.48     1686.75     31.38 o 
   0  -2   2      297.31      316.22      6.25 o 
   1  -2   2     2454.10     2403.09     44.44 o 
   2  -2   2        1.91        4.58      1.33 o 
   3  -2   2      156.81      157.08      5.51 o 
   4  -2   2        5.23        3.23      1.21 o 
   5  -2   2        7.27        7.89      2.05 o 
  -6  -1   2        9.54       13.74      3.52 o 
  -5  -1   2       37.33       42.04      6.54 o 
  -4  -1   2       26.80       29.08      2.29 o 
  -3  -1   2       29.69       38.08      2.10 o 
  -2  -1   2       84.56       84.37      2.40 o 
  -1  -1   2      483.04      450.80      8.79 o 
   0  -1   2      404.76      421.96      8.08 o 
   1  -1   2     8907.15     7865.58    179.10 o 
   2  -1   2       90.47      103.10      2.65 o 
   3  -1   2       24.16       19.15      1.78 o 
   4  -1   2        1.52        2.60      1.14 o 
   5  -1   2        2.87        4.64      1.52 o 
   6  -1   2        0.08        1.40      2.41 o 
  -6   0   2        7.15        8.41      3.15 o 
  -5   0   2       63.93       50.85      5.06 o 
  -4   0   2        1.82        1.84      1.46 o 
  -3   0   2       82.13       92.57      3.84 o 
  -2   0   2     1575.25     1634.44     30.83 o 
  -1   0   2     2443.46     2273.55     51.50 o 
   0   0   2        3.48        3.30      0.75 o 
   1   0   2     7037.89     6428.23    146.47 o 
   2   0   2      148.08      158.42      3.98 o 
   3   0   2      256.85      260.25      6.05 o 
   4   0   2        0.31        1.06      0.90 o 
   5   0   2        4.66        2.86      1.37 o 
   6   0   2        1.06        1.91      2.42 o 
  -5   1   2       57.16       62.13      5.70 o 
  -4   1   2       46.36       47.05      3.01 o 
  -3   1   2        0.12       -0.01      0.48 o 
  -2   1   2       14.27       17.85      0.99 o 
  -1   1   2     2184.49     1992.03     45.27 o 
   0   1   2      753.61      651.71     14.96 o 
   1   1   2     4993.28     4714.10     86.49 o 
   2   1   2      474.54      472.78      8.18 o 
   3   1   2        1.35        0.49      0.52 o 
   4   1   2       51.57       58.52      3.22 o 
   5   1   2        0.20        0.18      1.04 o 
   6   1   2        0.50        2.27      1.48 o 
  -5   2   2       56.19       57.62      5.67 o 
  -4   2   2       20.43       24.19      2.30 o 
  -3   2   2       15.63       24.48      2.03 o 
  -2   2   2       48.23       44.53      1.60 o 
  -1   2   2       37.99       40.55      1.78 o 
   0   2   2     3937.71     3491.44     64.11 o 
   2   2   2     1307.62     1312.27     21.42 o 
   3   2   2       30.64       28.33      1.92 o 
   4   2   2        4.78        2.62      1.05 o 
   5   2   2        1.42        1.10      1.15 o 
   6   2   2        5.77        6.06      1.94 o 
  -5   3   2        0.02        0.62      1.74 o 
  -4   3   2       22.88       27.44      2.48 o 
  -3   3   2      126.14      132.82      3.71 o 
  -2   3   2      814.16      844.93     16.52 o 
  -1   3   2       93.31      104.73      2.55 o 
   0   3   2     6559.54     5638.53    135.86 o 
   1   3   2      637.87      612.24     11.82 o 
   2   3   2       24.41       28.64      1.34 o 
   3   3   2      166.72      167.40      3.72 o 
   4   3   2      200.72      210.31      4.73 o 
   5   3   2        0.09       -0.10      1.02 o 
   6   3   2        7.88       11.27      3.23 o 
  -5   4   2        0.75        2.36      2.13 o 
  -4   4   2       18.98       21.96      3.68 o 
  -3   4   2       59.95       58.79      2.24 o 
  -2   4   2      171.52      181.06      4.36 o 
  -1   4   2      148.96      165.35      3.82 o 
   0   4   2       28.98       33.78      1.49 o 
   1   4   2      317.75      341.33      6.93 o 
   2   4   2       79.00       74.30      1.94 o 
   3   4   2       30.45       27.12      1.30 o 
   4   4   2        6.06        3.41      1.69 o 
   5   4   2        2.23        0.30      1.66 o 
   6   4   2        3.08        4.71      2.36 o 
  -5   5   2        0.02        1.79      2.29 o 
  -4   5   2       25.81       27.65      4.08 o 
  -3   5   2       50.77       50.03      3.97 o 
  -2   5   2       30.26       29.37      1.42 o 
  -1   5   2      258.05      274.13      5.96 o 
   0   5   2        8.07       11.25      0.73 o 
   1   5   2     3098.57     3183.34     58.90 o 
   2   5   2       58.63       52.73      1.89 o 
   3   5   2      106.11       98.68      3.15 o 
   4   5   2       37.34       34.53      1.97 o 
   5   5   2        1.77        0.80      1.86 o 
   6   5   2        0.82        0.09      2.11 o 
  -5   6   2       11.74       10.74      3.39 o 
  -4   6   2        3.80       -0.35      1.50 o 
  -3   6   2        2.33        0.43      0.89 o 
  -2   6   2       17.27       17.36      1.17 o 
  -1   6   2       46.22       49.34      1.82 o 
   0   6   2      492.67      556.48     11.10 o 
   1   6   2     1408.47     1479.53     27.95 o 
   2   6   2      317.33      325.26      8.96 o 
   3   6   2       17.45       14.89      1.31 o 
   4   6   2       50.45       43.93      3.56 o 
   5   6   2        0.20        0.01      1.69 o 
   6   6   2        0.56        4.73      2.67 o 
  -4   7   2       12.07       10.04      2.99 o 
  -3   7   2      133.00      130.40      6.14 o 
  -2   7   2       18.94       21.35      1.38 o 
  -1   7   2      171.05      170.39      5.96 o 
   0   7   2       96.43      118.99      3.51 o 
   1   7   2      408.75      425.87     11.18 o 
   2   7   2       56.08       56.15      2.78 o 
   3   7   2      276.93      273.07      6.72 o 
   4   7   2      255.62      256.97      6.74 o 
   5   7   2        1.37        2.49      1.04 o 
  -4   8   2        9.40        8.77      3.09 o 
  -3   8   2       24.53       25.48      3.75 o 
  -2   8   2      148.71      148.71      4.17 o 
  -1   8   2       87.07       70.65      8.79 o 
   0   8   2       34.12       28.57      1.91 o 
   1   8   2       59.50       61.30      5.40 o 
   2   8   2      233.76      228.78     12.94 o 
   3   8   2      243.53      222.42      9.13 o 
   4   8   2       40.90       41.82      2.67 o 
   5   8   2       24.02       26.72      3.82 o 
  -4   9   2        1.22        0.53      2.26 o 
  -3   9   2       94.56       86.90      6.45 o 
  -2   9   2      144.94      147.26      4.31 o 
  -1   9   2      100.39       97.59      3.15 o 
   0   9   2       41.37       47.65      2.57 o 
   1   9   2        0.00        0.81      0.72 o 
   2   9   2        2.20        1.10      0.84 o 
   3   9   2      162.43      145.83      5.67 o 
   4   9   2        7.79        7.74      1.70 o 
   5   9   2        6.53        6.09      1.36 o 
  -3  10   2      134.62      128.78      8.22 o 
  -2  10   2       13.48       15.32      1.50 o 
  -1  10   2       47.28       42.39      2.58 o 
   0  10   2       31.02       31.36      2.32 o 
   1  10   2        2.70        9.72      1.54 o 
   2  10   2        8.75       10.81      1.73 o 
   3  10   2        3.83        3.84      1.28 o 
   4  10   2       28.97       31.27      5.73 o 
   5  10   2        2.66        3.40      1.93 o 
  -2  11   2        0.10       -0.45      1.43 o 
  -1  11   2        3.87        6.01      1.41 o 
   0  11   2        8.70        3.17      1.17 o 
   1  11   2       28.34       20.64      2.19 o 
   2  11   2       16.40       23.97      2.93 o 
   3  11   2        3.46        5.89      1.58 o 
   4  11   2        9.11       10.92      2.32 o 
  -2  12   2        0.35       -1.27      1.78 o 
  -1  12   2        2.37        0.38      1.86 o 
   0  12   2       93.59       85.38      4.21 o 
   1  12   2        1.10        0.10      1.01 o 
   2  12   2        0.37       -0.08      0.98 o 
   3  12   2       53.52       49.75      3.76 o 
   4  12   2       18.14       21.23      2.82 o 
  -1  13   2        0.38       -0.58      1.13 o 
   0  13   2       17.25       13.84      2.11 o 
   1  13   2        6.56        5.22      1.55 o 
   2  13   2        1.03       -0.46      1.25 o 
   3  13   2       43.16       54.06      4.10 o 
  -1  14   2        5.07        4.71      2.44 o 
   0  14   2        0.03        0.55      1.32 o 
   1  14   2        2.88        0.24      1.37 o 
   2  14   2        7.92        4.80      2.33 o 
   3  14   2       48.85       55.62      4.31 o 
  -1 -14   3       29.80       36.74      3.47 o 
  -3 -13   3        0.52        1.91      2.00 o 
  -2 -13   3       16.51       15.46      3.16 o 
  -1 -13   3        0.02       -1.41      1.12 o 
   0 -13   3        8.71        9.22      2.71 o 
   1 -13   3        2.86        4.83      2.33 o 
  -3 -12   3        1.37        3.00      1.25 o 
  -2 -12   3       15.64       14.13      4.90 o 
  -1 -12   3        3.37        1.82      1.29 o 
   0 -12   3        5.42        3.98      1.37 o 
   1 -12   3        0.35        1.19      1.67 o 
   2 -12   3        6.55        2.47      1.89 o 
  -4 -11   3       15.75       16.99      2.09 o 
  -3 -11   3        0.10       -1.31      0.87 o 
  -2 -11   3        1.03        2.54      0.97 o 
  -1 -11   3       10.00       12.79      3.24 o 
   0 -11   3        2.51        0.56      1.17 o 
   1 -11   3       80.65       93.22      6.11 o 
   2 -11   3        0.14        2.13      1.55 o 
   3 -11   3        5.20        3.61      1.89 o 
  -4 -10   3       10.48       14.41      1.90 o 
  -3 -10   3       12.58       16.81      1.94 o 
  -2 -10   3        4.19        2.32      1.17 o 
  -1 -10   3      149.29      152.25      6.49 o 
   0 -10   3        6.42        7.79      1.44 o 
   1 -10   3        0.33        0.79      1.17 o 
   2 -10   3       40.19       34.88      3.56 o 
   3 -10   3        3.60        1.92      1.29 o 
  -5  -9   3       21.89       27.74      2.64 o 
  -4  -9   3        1.45        2.00      1.09 o 
  -3  -9   3        5.57        6.95      1.97 o 
  -2  -9   3        4.26        4.55      1.03 o 
  -1  -9   3      109.26      109.95      3.64 o 
   0  -9   3       13.95       12.55      2.39 o 
   1  -9   3        0.78       -0.14      0.95 o 
   2  -9   3       15.90       11.75      1.90 o 
   3  -9   3       28.52       25.81      3.03 o 
   4  -9   3       21.70       25.92      2.83 o 
  -5  -8   3        3.31        1.47      1.40 o 
  -4  -8   3       36.30       36.40      2.59 o 
  -3  -8   3        0.69        0.51      0.74 o 
  -2  -8   3       12.55       13.11      2.21 o 
  -1  -8   3       23.73       21.98      1.56 o 
   0  -8   3        2.94        1.89      0.78 o 
   1  -8   3       21.15       20.92      1.41 o 
   2  -8   3       58.63       57.65      3.17 o 
   3  -8   3        0.20        0.52      1.06 o 
   4  -8   3       15.01       14.72      2.34 o 
  -5  -7   3        0.63        0.95      1.35 o 
  -4  -7   3       31.75       28.02      2.29 o 
  -3  -7   3       64.05       55.91      5.44 o 
  -2  -7   3        8.13        7.02      1.17 o 
  -1  -7   3       95.24       94.62      3.08 o 
   0  -7   3       57.69       63.00      2.20 o 
   1  -7   3        5.30        6.00      0.83 o 
   2  -7   3       55.26       47.98      2.79 o 
   3  -7   3       20.89       19.00      2.10 o 
   4  -7   3        0.00       -0.72      1.16 o 
  -5  -6   3        3.40        2.73      1.40 o 
  -4  -6   3       45.86       38.99      4.08 o 
  -3  -6   3      129.99      122.58      6.79 o 
  -2  -6   3        0.01        0.46      0.51 o 
  -1  -6   3       45.82       48.25      1.55 o 
   0  -6   3        6.83        7.34      0.69 o 
   1  -6   3      226.42      235.20      5.46 o 
   2  -6   3      199.72      208.22      6.74 o 
   3  -6   3       15.59       15.09      2.32 o 
   4  -6   3        2.11        0.20      1.16 o 
   5  -6   3       10.56       11.92      2.52 o 
  -5  -5   3       25.39       25.92      3.95 o 
  -4  -5   3        0.00        0.45      0.92 o 
  -3  -5   3        0.65        0.57      0.71 o 
  -2  -5   3       56.71       59.27      1.94 o 
  -1  -5   3        8.98       10.04      0.79 o 
   0  -5   3       51.81       46.83      1.44 o 
   1  -5   3       27.17       25.18      1.26 o 
   2  -5   3       24.18       26.17      3.57 o 
   3  -5   3       14.89       16.17      3.17 o 
   4  -5   3        2.36        1.96      1.28 o 
   5  -5   3       28.97       35.93      3.89 o 
  -5  -4   3        9.34        5.82      2.13 o 
  -4  -4   3       24.51       17.41      4.39 o 
  -3  -4   3        8.43        8.26      0.97 o 
  -2  -4   3       46.89       49.99      1.76 o 
  -1  -4   3       17.95       19.02      0.92 o 
   0  -4   3        0.06        0.07      0.27 o 
   1  -4   3        7.87        7.89      0.69 o 
   2  -4   3       37.95       39.86      5.16 o 
   3  -4   3       15.36       14.22      1.80 o 
   4  -4   3       53.40       53.02      3.40 o 
   5  -4   3       11.34        4.78      1.76 o 
  -5  -3   3       20.77       22.60      3.66 o 
  -4  -3   3        7.55        8.25      1.13 o 
  -3  -3   3       30.50       27.73      3.42 o 
  -2  -3   3        4.61        3.39      0.73 o 
  -1  -3   3       53.67       54.71      2.11 o 
   0  -3   3       19.48       26.56      1.28 o 
   1  -3   3       33.46       34.57      1.22 o 
   2  -3   3       20.38       20.86      1.72 o 
   3  -3   3        2.16        2.27      1.05 o 
   4  -3   3       39.93       33.85      2.87 o 
   5  -3   3        2.80        1.74      1.98 o 
  -6  -2   3        7.44        8.26      2.91 o 
  -5  -2   3       26.01       33.57      7.74 o 
  -4  -2   3       14.58       17.96      1.93 o 
  -3  -2   3       26.65       27.13      1.52 o 
  -2  -2   3      354.06      365.02      7.72 o 
   0  -2   3      166.42      172.79      3.74 o 
   1  -2   3        5.95        4.91      0.42 o 
   2  -2   3      887.84      864.18     21.37 o 
   3  -2   3       86.75       91.37      3.96 o 
   4  -2   3        2.71        2.82      1.92 o 
   5  -2   3        0.74        0.77      1.24 o 
  -6  -1   3        3.50        3.37      2.49 o 
  -5  -1   3       46.09       49.26      4.22 o 
  -4  -1   3       57.70       61.85      3.31 o 
  -3  -1   3      194.92      193.35      4.90 o 
  -2  -1   3      343.35      351.58      7.44 o 
  -1  -1   3      135.90      136.78      3.08 o 
   0  -1   3      428.20      442.68      8.59 o 
   1  -1   3     1596.40     1510.14     35.30 o 
   2  -1   3      523.89      536.18     13.83 o 
   3  -1   3       33.89       35.45      2.45 o 
   4  -1   3        3.51        1.77      1.64 o 
   5  -1   3        4.71        0.59      1.24 o 
   6  -1   3        0.47        0.59      1.70 o 
  -6   0   3        0.04       -0.30      1.95 o 
  -5   0   3       27.65       30.07      2.86 o 
  -4   0   3       17.00       18.16      2.04 o 
  -3   0   3        0.00        0.39      0.66 o 
  -2   0   3        0.04        0.35      0.35 o 
  -1   0   3       67.03       70.91      4.67 o 
   0   0   3       17.70       19.75      0.91 o 
   1   0   3     1687.33     1655.96     38.53 o 
   2   0   3      125.02      130.46      3.57 o 
   3   0   3       23.45       25.12      2.06 o 
   4   0   3        0.09        0.51      0.94 o 
   5   0   3       11.96       14.20      2.24 o 
   6   0   3        0.46        0.11      1.59 o 
  -6   1   3        1.24        2.93      2.75 o 
  -5   1   3      163.24      187.51      7.26 o 
  -4   1   3      175.65      190.28      6.77 o 
  -3   1   3        0.08        0.49      0.51 o 
  -2   1   3        0.04        0.17      0.33 o 
  -1   1   3      384.27      365.09      9.16 o 
   0   1   3       59.53       55.85      1.46 o 
   1   1   3        0.76        0.08      0.25 o 
   2   1   3       54.33       54.22      1.93 o 
   3   1   3        3.07        2.69      0.52 o 
   4   1   3       93.71       97.97     11.06 o 
   5   1   3       12.31       12.79      2.08 o 
   6   1   3        0.13       -0.01      1.49 o 
  -5   2   3       81.85       90.46      6.91 o 
  -4   2   3       29.49       33.90      5.89 o 
  -3   2   3      129.68      134.76      5.02 o 
  -2   2   3       27.57       30.13      1.20 o 
  -1   2   3      136.70      138.72      5.36 o 
   0   2   3      665.20      651.87     12.43 o 
   1   2   3        4.91        4.81      0.73 o 
   2   2   3      361.69      360.87      7.58 o 
   3   2   3       16.33       18.47      1.00 o 
   4   2   3       22.95       27.25      2.43 o 
   5   2   3        1.01        0.07      1.13 o 
   6   2   3        2.08       -0.16      1.42 o 
  -5   3   3        3.42        3.11      2.40 o 
  -4   3   3        0.89        0.87      1.02 o 
  -3   3   3       37.14       37.46      3.26 o 
  -2   3   3        1.58        1.37      0.39 o 
  -1   3   3       72.72       76.83      2.52 o 
   0   3   3      794.47      774.69     14.76 o 
   1   3   3       23.75       23.15      2.79 o 
   2   3   3      206.81      200.54      5.68 o 
   3   3   3       13.52       17.91      1.20 o 
   4   3   3      108.98      116.04      4.96 o 
   5   3   3       16.01       14.77      2.44 o 
   6   3   3        0.70        0.49      2.07 o 
  -5   4   3       22.33       24.69      4.33 o 
  -4   4   3       27.99       30.17      2.74 o 
  -3   4   3       21.00       19.62      3.07 o 
  -2   4   3      328.24      319.41      6.94 o 
  -1   4   3      380.71      378.40      7.78 o 
   0   4   3      177.38      171.96      4.78 o 
   1   4   3      353.20      342.99      7.04 o 
   2   4   3        5.58        4.78      0.71 o 
   3   4   3       20.90       21.53      1.48 o 
   4   4   3        0.74        0.16      0.55 o 
   5   4   3        0.75        3.88      2.21 o 
   6   4   3       11.59       13.27      3.42 o 
  -5   5   3       43.93       53.45      6.03 o 
  -4   5   3        7.69        8.07      1.70 o 
  -3   5   3      105.61      113.33      7.40 o 
  -2   5   3        1.15        0.81      0.46 o 
  -1   5   3      196.89      199.37      4.60 o 
   0   5   3       19.70       19.04      0.95 o 
   1   5   3        0.17       -0.12      0.24 o 
   2   5   3        2.67        4.42      0.64 o 
   3   5   3      231.81      226.36      4.78 o 
   4   5   3       15.53       17.10      1.44 o 
   5   5   3       45.51       46.62      5.22 o 
   6   5   3        0.57        1.66      2.05 o 
  -5   6   3       20.20       15.75      3.83 o 
  -4   6   3        3.20        4.96      2.22 o 
  -3   6   3      122.83      131.33      6.66 o 
  -2   6   3       20.27       17.25      1.17 o 
  -1   6   3       39.35       37.52      2.36 o 
   0   6   3      115.15      113.42      2.96 o 
   1   6   3      281.46      281.56      6.88 o 
   2   6   3        4.91        3.91      0.62 o 
   3   6   3       38.24       32.32      4.18 o 
   4   6   3       11.72       11.78      1.47 o 
   5   6   3       18.86       20.51      4.03 o 
   6   6   3       20.16       19.21      4.36 o 
  -4   7   3        0.12       -0.03      1.75 o 
  -3   7   3       15.94       17.04      2.71 o 
  -2   7   3        9.85        7.33      0.93 o 
  -1   7   3       10.63        9.96      0.97 o 
   0   7   3       38.06       37.93      1.53 o 
   1   7   3       66.16       64.09      3.44 o 
   2   7   3       14.56       15.85      2.62 o 
   3   7   3       26.57       22.04      2.19 o 
   4   7   3      320.22      337.19     10.17 o 
   5   7   3       15.36       13.52      3.52 o 
  -4   8   3        0.49        2.91      2.10 o 
  -3   8   3        1.16        2.01      1.20 o 
  -2   8   3      127.99      126.99      4.96 o 
  -1   8   3        6.46        4.71      1.63 o 
   0   8   3       11.24       13.14      1.03 o 
   1   8   3        4.59        5.47      1.09 o 
   2   8   3       29.82       25.26      2.06 o 
   3   8   3        3.22        1.43      0.86 o 
   4   8   3      105.51       97.24      4.51 o 
   5   8   3       12.87       16.27      4.02 o 
  -4   9   3        2.10        0.25      2.09 o 
  -3   9   3       32.16       34.00      2.86 o 
  -2   9   3      224.81      238.40      7.78 o 
  -1   9   3       23.16       22.80      1.98 o 
   0   9   3       37.14       38.48      2.39 o 
   1   9   3        1.79        2.23      0.90 o 
   2   9   3       30.63       31.60      2.47 o 
   3   9   3       24.23       18.94      2.71 o 
   4   9   3        2.62        1.76      1.14 o 
   5   9   3        2.31        0.34      1.33 o 
  -3  10   3       20.23       16.15      3.41 o 
  -2  10   3        0.33       -0.92      1.00 o 
  -1  10   3        0.10        0.34      0.82 o 
   0  10   3       14.99       16.53      2.28 o 
   1  10   3        4.66        3.17      1.02 o 
   2  10   3        8.93       11.53      1.71 o 
   3  10   3        0.00       -0.57      0.87 o 
   4  10   3       16.94       18.01      2.31 o 
   5  10   3        0.06       -1.10      1.25 o 
  -2  11   3        8.19       10.66      2.84 o 
  -1  11   3        0.00        0.01      1.04 o 
   0  11   3        0.36       -0.99      0.80 o 
   1  11   3        3.98        1.99      1.11 o 
   2  11   3       13.19       12.61      3.16 o 
   3  11   3        3.25        4.81      1.53 o 
   4  11   3        8.03       11.53      2.14 o 
  -2  12   3        1.35        0.99      2.01 o 
  -1  12   3        3.11        3.65      1.35 o 
   0  12   3        1.48        1.22      1.07 o 
   1  12   3        0.78        2.48      1.23 o 
   2  12   3        1.87        3.09      1.99 o 
   3  12   3        3.93        4.73      1.54 o 
   4  12   3       12.80       11.38      4.62 o 
  -2  13   3       36.91       42.78      5.25 o 
  -1  13   3        1.44       -1.80      1.62 o 
   0  13   3        1.13        1.85      1.33 o 
   1  13   3        4.99        1.82      1.26 o 
   2  13   3        0.29        0.11      1.15 o 
   3  13   3        2.30        3.60      1.58 o 
  -1  14   3        1.56        1.07      2.29 o 
   0  14   3        0.82        0.09      1.38 o 
   1  14   3        1.84        2.61      1.47 o 
   2  14   3        0.09        0.29      1.34 o 
   3  14   3        3.09        2.98      1.79 o 
  -2 -13   4        6.09        3.21      1.62 o 
  -1 -13   4        1.12        2.24      1.48 o 
   0 -13   4        9.03        9.73      2.91 o 
   1 -13   4        4.50        5.73      2.67 o 
  -3 -12   4       57.81       65.54      3.68 o 
  -2 -12   4       22.83       22.73      2.72 o 
  -1 -12   4        0.14        0.94      1.67 o 
   0 -12   4        1.03       -0.35      1.46 o 
   1 -12   4       12.99       21.30      3.58 o 
   2 -12   4        4.99        2.52      1.96 o 
  -4 -11   4        0.49        0.54      1.19 o 
  -3 -11   4        7.07       11.34      1.75 o 
  -2 -11   4        3.55        1.27      1.01 o 
  -1 -11   4       93.80       92.50      4.42 o 
   0 -11   4       78.30       81.62      3.98 o 
   1 -11   4        0.19        0.12      1.41 o 
   2 -11   4        9.64       12.27      2.69 o 
  -4 -10   4        0.07       -0.42      1.09 o 
  -3 -10   4        1.24        1.10      1.09 o 
  -2 -10   4       19.19       18.47      1.80 o 
  -1 -10   4      107.14      112.30      3.89 o 
   0 -10   4      160.72      173.75      6.14 o 
   1 -10   4        9.52        9.89      2.25 o 
   2 -10   4        2.68        3.32      1.65 o 
   3 -10   4        3.77        0.55      1.39 o 
  -5  -9   4       12.20       16.76      2.69 o 
  -4  -9   4        0.19        0.48      1.10 o 
  -3  -9   4        0.25        0.83      0.85 o 
  -2  -9   4      209.39      230.17      6.38 o 
  -1  -9   4      566.27      578.98     12.55 o 
   0  -9   4       43.58       45.59      2.60 o 
   1  -9   4        1.32       -0.96      1.02 o 
   2  -9   4       25.44       24.02      3.26 o 
   3  -9   4        3.01        4.40      2.77 o 
  -5  -8   4        7.66        7.02      2.03 o 
  -4  -8   4       80.69      100.00      4.14 o 
  -3  -8   4       40.63       37.65      4.11 o 
  -2  -8   4      128.30      125.85      4.16 o 
  -1  -8   4      332.37      342.63      8.02 o 
   0  -8   4      184.16      181.36      5.79 o 
   1  -8   4        0.15       -0.46      0.79 o 
   2  -8   4       10.45       10.96      1.69 o 
   3  -8   4        7.10        5.57      2.22 o 
   4  -8   4        2.14        2.87      2.44 o 
  -5  -7   4        0.00       -1.40      1.36 o 
  -4  -7   4       55.67       44.63      4.14 o 
  -3  -7   4       38.64       28.19      2.11 o 
  -2  -7   4        3.81        4.55      0.96 o 
  -1  -7   4       36.27       35.39      1.89 o 
   0  -7   4       16.87       16.89      1.07 o 
   1  -7   4       25.88       22.32      2.53 o 
   2  -7   4      240.87      228.21      7.54 o 
   3  -7   4       27.64       26.19      2.50 o 
   4  -7   4        1.50        3.27      1.53 o 
  -5  -6   4        0.02       -0.18      1.50 o 
  -4  -6   4      129.77      122.73      5.35 o 
  -3  -6   4        0.19        0.74      0.85 o 
  -2  -6   4      102.48      102.41      3.41 o 
  -1  -6   4      301.08      312.31      6.09 o 
   0  -6   4      303.24      311.56      5.97 o 
   1  -6   4        3.94        3.92      0.78 o 
   2  -6   4       47.44       49.30      2.89 o 
   3  -6   4        1.97        3.60      1.24 o 
   4  -6   4        2.29        0.95      1.23 o 
  -5  -5   4        0.03        0.72      1.62 o 
  -4  -5   4      194.15      181.32      9.70 o 
  -3  -5   4       23.18       21.30      3.03 o 
  -2  -5   4        4.55        4.96      0.65 o 
  -1  -5   4      427.34      446.47     11.24 o 
   0  -5   4       35.04       38.08      5.36 o 
   1  -5   4        0.53        0.12      0.41 o 
   2  -5   4       29.40       25.68      2.09 o 
   3  -5   4        6.81        6.20      1.75 o 
   4  -5   4        5.07        5.96      2.34 o 
   5  -5   4        2.46        4.84      1.84 o 
  -5  -4   4       11.96       11.30      3.01 o 
  -4  -4   4       92.63       90.23      4.00 o 
  -3  -4   4        0.44       -0.36      0.46 o 
  -2  -4   4        0.12        0.07      0.37 o 
  -1  -4   4     1274.00     1342.72     25.51 o 
   0  -4   4      356.23      374.94      9.61 o 
   1  -4   4       35.09       37.77      1.44 o 
   2  -4   4        1.22        1.02      0.76 o 
   3  -4   4       24.43       23.39      2.24 o 
   4  -4   4        4.91        4.74      2.22 o 
   5  -4   4        3.25        4.29      1.79 o 
  -5  -3   4        0.32        1.43      1.22 o 
  -4  -3   4        1.08        2.65      1.04 o 
  -3  -3   4       21.40       25.40      2.66 o 
  -2  -3   4        2.89        6.60      0.93 o 
  -1  -3   4      143.72      160.89      3.75 o 
   0  -3   4       49.28       51.19      1.63 o 
   1  -3   4      448.11      471.03      8.07 o 
   2  -3   4       30.66       29.41      2.07 o 
   3  -3   4      148.34      158.91      5.93 o 
   4  -3   4        6.36        6.32      1.65 o 
   5  -3   4        0.54        1.60      1.48 o 
  -5  -2   4        6.50        6.32      3.01 o 
  -4  -2   4       50.06       51.81      3.09 o 
  -3  -2   4       33.59       29.13      1.59 o 
  -2  -2   4       17.32       16.09      1.41 o 
  -1  -2   4      393.18      416.72      8.40 o 
   0  -2   4       17.90       14.32      0.79 o 
   1  -2   4      478.49      490.13      8.28 o 
   2  -2   4     1647.23     1675.01     39.92 o 
   3  -2   4       17.07       18.91      1.97 o 
   4  -2   4        2.41        0.40      1.06 o 
   5  -2   4        0.76        1.01      1.43 o 
  -6  -1   4        3.09        6.17      2.68 o 
  -5  -1   4       57.67       60.81      3.86 o 
  -4  -1   4      151.30      151.74      6.32 o 
  -3  -1   4       92.65      100.25      4.02 o 
  -2  -1   4      119.08      129.52      3.32 o 
  -1  -1   4     1322.98     1388.01     26.06 o 
   0  -1   4     1293.47     1291.15     24.20 o 
   1  -1   4      730.95      733.82     17.87 o 
   2  -1   4     1044.53     1040.77     25.46 o 
   3  -1   4       28.64       26.80      2.26 o 
   4  -1   4        0.03        1.15      1.02 o 
   5  -1   4        0.07        0.16      1.25 o 
  -5   0   4       14.45       18.34      3.83 o 
  -4   0   4      369.13      393.46     14.25 o 
  -3   0   4       42.75       41.95      2.94 o 
  -2   0   4      222.83      227.67      5.11 o 
  -1   0   4      669.05      709.61     13.63 o 
   0   0   4     1413.37     1273.10     29.15 o 
   1   0   4      462.48      441.12      8.76 o 
   2   0   4      595.07      602.31     15.42 o 
   3   0   4        2.90        2.53      0.97 o 
   4   0   4        8.88        5.73      1.42 o 
   5   0   4       10.34       10.53      2.87 o 
   6   0   4        0.85        1.88      1.77 o 
  -5   1   4       31.93       32.90      3.16 o 
  -4   1   4      388.36      407.77     12.03 o 
  -3   1   4       99.66      105.15      4.26 o 
  -2   1   4       42.91       47.11      2.30 o 
  -1   1   4       38.21       38.00      1.73 o 
   0   1   4       67.29       63.80      1.73 o 
   1   1   4      263.32      282.30      5.86 o 
   2   1   4      129.98      138.10      3.35 o 
   3   1   4       27.09       31.43      4.03 o 
   4   1   4       11.82       11.79      1.86 o 
   5   1   4        3.21        4.46      1.58 o 
   6   1   4        0.63       -0.58      1.51 o 
  -5   2   4       27.20       28.58      4.67 o 
  -4   2   4       11.10       12.25      1.88 o 
  -3   2   4        3.75        3.16      0.97 o 
  -2   2   4       79.95       93.71      3.60 o 
  -1   2   4     1304.30     1295.29     30.12 o 
   0   2   4       90.37       97.60      2.39 o 
   1   2   4      689.68      699.73     13.55 o 
   2   2   4       32.36       30.76      1.89 o 
   3   2   4       22.46       23.14      2.59 o 
   4   2   4        0.71        0.79      1.56 o 
   5   2   4       22.95       22.76      3.64 o 
   6   2   4        1.18        2.18      1.77 o 
  -5   3   4        0.15        0.29      1.90 o 
  -4   3   4       21.38       23.26      2.50 o 
  -3   3   4      103.99       93.36      4.05 o 
  -2   3   4      951.77     1026.32     19.83 o 
  -1   3   4      264.08      287.63      6.02 o 
   0   3   4        4.03        6.97      0.58 o 
   1   3   4       54.27       60.19      1.96 o 
   2   3   4      675.95      669.62     13.33 o 
   3   3   4      113.52      119.30      3.42 o 
   4   3   4        8.66        8.04      1.60 o 
   5   3   4        0.92        1.29      1.31 o 
   6   3   4        0.76       -0.88      2.01 o 
  -5   4   4       16.95        6.90      2.64 o 
  -4   4   4        3.02        1.44      1.14 o 
  -3   4   4       38.09       35.88      2.63 o 
  -2   4   4       68.61       75.68      3.29 o 
  -1   4   4       86.91       94.19      2.53 o 
   0   4   4      815.86      824.90     15.89 o 
   1   4   4      204.97      206.68      8.54 o 
   2   4   4      202.30      193.00      4.63 o 
   3   4   4        1.15        0.58      0.52 o 
   4   4   4        7.30        7.71      1.57 o 
   5   4   4        0.57        1.46      1.79 o 
   6   4   4        0.35        1.94      2.32 o 
  -5   5   4       27.79       31.38      4.80 o 
  -4   5   4       59.73       61.75      3.98 o 
  -3   5   4        0.11       -0.62      0.77 o 
  -2   5   4       47.56       51.63      3.14 o 
  -1   5   4      272.07      302.58      6.58 o 
   0   5   4       18.40       24.93      1.51 o 
   1   5   4      318.82      335.60      7.08 o 
   2   5   4      794.00      799.02     15.84 o 
   3   5   4        0.10        0.93      0.57 o 
   4   5   4        3.06        1.43      1.64 o 
   5   5   4        1.03        1.19      1.78 o 
   6   5   4        5.48        5.69      2.92 o 
  -5   6   4        6.92        6.11      2.83 o 
  -4   6   4       26.17       25.87      2.74 o 
  -3   6   4      116.15      107.41     13.23 o 
  -2   6   4       59.64       61.29      3.09 o 
  -1   6   4       45.98       47.87      1.87 o 
   0   6   4      369.30      354.40      7.55 o 
   1   6   4       26.48       35.72      1.40 o 
   2   6   4        7.99       15.78      4.78 o 
   3   6   4       58.29       63.01      5.23 o 
   4   6   4       54.68       60.38      4.67 o 
   5   6   4       13.60       18.14      3.89 o 
  -4   7   4        3.13        8.52      2.79 o 
  -3   7   4        8.96        9.75      1.73 o 
  -2   7   4      168.36      182.39      6.26 o 
  -1   7   4      139.81      141.47      3.81 o 
   0   7   4        3.81        2.85      0.59 o 
   1   7   4       59.79       71.40      4.60 o 
   2   7   4        2.26        4.78      1.16 o 
   3   7   4       50.36       51.78      2.94 o 
   4   7   4        4.66        4.68      1.32 o 
   5   7   4       24.86       22.35      4.26 o 
  -4   8   4       11.60        9.55      3.08 o 
  -3   8   4        2.76        3.18      1.25 o 
  -2   8   4      276.83      276.60      8.58 o 
  -1   8   4      223.50      222.60      5.52 o 
   0   8   4      252.25      268.19      6.22 o 
   1   8   4       61.28       59.28      2.89 o 
   2   8   4        3.15        2.29      0.95 o 
   3   8   4       64.17       63.51      3.36 o 
   4   8   4      122.14      129.05      5.38 o 
   5   8   4        7.45        6.85      2.96 o 
  -4   9   4        1.04        0.91      2.25 o 
  -3   9   4        4.43        5.38      1.48 o 
  -2   9   4      400.09      426.65     12.21 o 
  -1   9   4      178.51      168.66      8.06 o 
   0   9   4       99.42       81.82      3.63 o 
   1   9   4      225.73      217.70     11.15 o 
   2   9   4       10.95        7.30      1.35 o 
   3   9   4       14.72       15.29      1.99 o 
   4   9   4       18.77       18.50      2.31 o 
   5   9   4        0.81        3.39      2.48 o 
  -3  10   4       11.47       16.47      2.37 o 
  -2  10   4      113.79      116.84      5.70 o 
  -1  10   4        4.22        5.25      2.05 o 
   0  10   4       25.74       26.62      2.31 o 
   1  10   4       46.40       45.69      2.96 o 
   2  10   4       13.30       11.80      2.47 o 
   3  10   4       14.43       22.77      2.43 o 
   4  10   4       21.11       19.76      3.46 o 
   5  10   4        0.10        2.05      2.42 o 
  -2  11   4        4.90        6.39      2.54 o 
  -1  11   4        0.01       -1.07      1.38 o 
   0  11   4        2.43        1.93      1.83 o 
   1  11   4       48.76       38.92      2.88 o 
   2  11   4        2.28        5.71      1.48 o 
   3  11   4        4.64        6.34      1.80 o 
   4  11   4        0.12        0.28      1.18 o 
  -2  12   4       30.18       40.74      5.01 o 
  -1  12   4        1.58        4.72      2.25 o 
   0  12   4        5.82        6.68      2.40 o 
   1  12   4       19.02       10.78      1.90 o 
   2  12   4        1.59        1.52      1.18 o 
   3  12   4        0.51       -0.41      1.16 o 
   4  12   4       12.59       10.48      3.05 o 
  -2  13   4       64.82       67.44      6.55 o 
  -1  13   4        4.64        9.46      2.99 o 
   0  13   4        0.88        2.01      1.38 o 
   1  13   4       23.08       21.78      4.78 o 
   2  13   4        0.57        1.16      1.28 o 
   3  13   4        0.76       -0.32      1.38 o 
  -1  14   4        0.42        3.24      2.40 o 
   0  14   4       31.67       49.08      5.45 o 
   1  14   4        0.91       -0.74      1.33 o 
   2  14   4       16.19       14.46      2.53 o 
  -2 -13   5        1.15        2.37      1.53 o 
  -1 -13   5        1.30        0.31      1.32 o 
   0 -13   5        0.32        1.98      1.82 o 
  -3 -12   5        0.68        0.11      1.20 o 
  -2 -12   5       12.28       14.11      2.16 o 
  -1 -12   5        5.43        9.99      2.95 o 
   0 -12   5       11.24       11.14      2.93 o 
   1 -12   5        1.39        2.13      1.95 o 
  -3 -11   5        0.66       -0.56      1.12 o 
  -2 -11   5        2.57        1.29      1.35 o 
  -1 -11   5       27.95       27.79      2.66 o 
   0 -11   5       25.81       23.61      3.53 o 
   1 -11   5       28.35       24.00      3.55 o 
   2 -11   5        3.73        1.88      1.80 o 
  -4 -10   5        0.21        0.65      1.16 o 
  -3 -10   5        0.01        0.66      1.08 o 
  -2 -10   5       19.10       23.01      2.10 o 
  -1 -10   5        1.68        1.27      0.87 o 
   0 -10   5      232.09      248.77     11.54 o 
   1 -10   5        2.44        0.81      1.54 o 
   2 -10   5        3.08        3.37      1.86 o 
   3 -10   5        0.93       -0.03      1.59 o 
  -4  -9   5        4.69        4.02      1.30 o 
  -3  -9   5        0.01        0.07      0.93 o 
  -2  -9   5       84.55       90.48      3.57 o 
  -1  -9   5        0.92        1.66      0.85 o 
   0  -9   5      110.82      110.94      4.39 o 
   1  -9   5       46.94       46.96      3.90 o 
   2  -9   5        0.34        0.89      1.15 o 
   3  -9   5       24.08       22.24      3.12 o 
  -5  -8   5        7.06        4.69      2.52 o 
  -4  -8   5       16.18       16.93      2.55 o 
  -3  -8   5        0.26        0.89      0.89 o 
  -2  -8   5        5.30        3.63      1.03 o 
  -1  -8   5      231.13      228.14      5.97 o 
   0  -8   5       11.97       13.30      1.26 o 
   1  -8   5       65.26       64.50      3.58 o 
   2  -8   5       10.29       10.18      1.75 o 
   3  -8   5       29.64       18.77      3.89 o 
   4  -8   5        1.58        4.18      2.82 o 
  -5  -7   5        1.54        1.65      1.68 o 
  -4  -7   5       14.48       11.95      3.03 o 
  -3  -7   5        0.03       -0.61      0.65 o 
  -2  -7   5        0.00       -0.05      0.67 o 
  -1  -7   5        6.18        8.44      1.09 o 
   0  -7   5      111.06      101.24      6.36 o 
   1  -7   5      106.18      108.96      4.36 o 
   2  -7   5      224.79      225.38      9.63 o 
   3  -7   5       76.52       71.42      3.97 o 
   4  -7   5        3.26        3.55      2.29 o 
  -5  -6   5       38.99       32.48      4.80 o 
  -4  -6   5       11.67       11.05      2.83 o 
  -3  -6   5        2.53        1.46      0.96 o 
  -2  -6   5       16.46       18.65      1.82 o 
  -1  -6   5      185.95      181.49      4.08 o 
   0  -6   5       89.87       83.81      3.32 o 
   1  -6   5       28.72       27.84      5.64 o 
   2  -6   5       12.66        9.28      1.52 o 
   3  -6   5       15.70       16.28      2.14 o 
   4  -6   5        3.62        4.08      1.61 o 
  -5  -5   5        1.83        1.74      2.09 o 
  -4  -5   5       35.46       38.15      4.60 o 
  -3  -5   5       51.36       52.42      4.82 o 
  -2  -5   5        8.00        8.97      0.87 o 
  -1  -5   5      212.78      209.16      4.98 o 
   0  -5   5      157.33      156.90      6.21 o 
   1  -5   5       52.67       50.03      2.55 o 
   2  -5   5        4.48        3.23      1.06 o 
   3  -5   5        3.10        2.21      1.34 o 
   4  -5   5        0.11       -0.51      1.22 o 
   5  -5   5        1.78        0.55      1.60 o 
  -5  -4   5        2.28       -1.00      1.74 o 
  -4  -4   5        0.50        1.11      0.94 o 
  -3  -4   5       38.35       37.66      1.87 o 
  -2  -4   5        0.09        0.41      0.38 o 
  -1  -4   5      317.86      338.10      7.26 o 
   0  -4   5      447.69      476.58      9.77 o 
   1  -4   5        0.00        0.06      0.33 o 
   2  -4   5       31.99       33.12      2.70 o 
   3  -4   5       23.20       18.11      2.14 o 
   4  -4   5        3.12        2.57      1.43 o 
   5  -4   5       25.68       31.46      3.39 o 
  -5  -3   5        0.03       -0.63      1.07 o 
  -4  -3   5        0.02        0.15      0.84 o 
  -3  -3   5       35.71       29.55      4.62 o 
  -2  -3   5       29.28       27.51      1.33 o 
  -1  -3   5        0.07       -0.03      0.39 o 
   0  -3   5      160.56      179.76      4.20 o 
   1  -3   5       44.54       51.66      1.44 o 
   2  -3   5       35.65       39.53      2.48 o 
   3  -3   5      460.87      437.29     14.01 o 
   4  -3   5        2.79        1.01      1.59 o 
   5  -3   5        1.25       -0.88      1.29 o 
  -5  -2   5        0.11        0.77      1.15 o 
  -4  -2   5        1.45        0.75      1.07 o 
  -3  -2   5       23.06       27.72      3.60 o 
  -2  -2   5       16.33       18.79      1.55 o 
  -1  -2   5        0.65        0.29      0.28 o 
   0  -2   5       10.83       12.58      0.92 o 
   1  -2   5      480.02      497.54     10.00 o 
   2  -2   5      670.38      673.71     17.39 o 
   3  -2   5      174.72      177.80      6.41 o 
   4  -2   5       55.29       60.27      4.11 o 
   5  -2   5        0.95       -0.55      1.34 o 
  -5  -1   5        0.27       -0.51      1.08 o 
  -4  -1   5      107.92      111.49      4.82 o 
  -3  -1   5       14.06       12.83      1.52 o 
  -2  -1   5        4.47        5.46      0.64 o 
  -1  -1   5       48.12       48.65      1.54 o 
   0  -1   5      273.14      264.54     13.05 o 
   1  -1   5       61.76       66.23      1.96 o 
   2  -1   5      510.04      490.66     19.15 o 
   3  -1   5       75.74       74.92      3.71 o 
   4  -1   5       10.44       10.62      1.92 o 
   5  -1   5        3.82        4.85      2.27 o 
  -5   0   5        1.43        1.76      1.34 o 
  -4   0   5       56.80       57.89      6.96 o 
  -3   0   5       17.77       17.26      1.76 o 
  -2   0   5       87.71       82.65      3.41 o 
  -1   0   5       95.89       95.34      3.02 o 
   0   0   5      726.03      721.81     13.91 o 
   1   0   5      246.59      239.64      5.20 o 
   2   0   5      555.61      540.21     14.18 o 
   3   0   5        4.42        6.52      1.33 o 
   4   0   5       22.76       22.20      2.51 o 
   5   0   5       31.09       36.10      4.02 o 
  -5   1   5        7.40       10.23      2.02 o 
  -4   1   5       87.46       88.41      6.84 o 
  -3   1   5        1.10        0.86      0.80 o 
  -2   1   5       58.99       60.13      2.74 o 
  -1   1   5      190.00      184.83      5.36 o 
   0   1   5      812.48      818.80     15.69 o 
   1   1   5        4.75        4.94      0.75 o 
   2   1   5        0.87        2.73      0.50 o 
   3   1   5       36.52       35.15      2.55 o 
   4   1   5       31.08       22.96      2.81 o 
   5   1   5       22.33       20.01      3.28 o 
  -5   2   5        0.94        0.57      1.26 o 
  -4   2   5       14.82       15.79      2.16 o 
  -3   2   5        1.88        0.40      0.77 o 
  -2   2   5       36.74       36.42      2.13 o 
  -1   2   5       71.95       72.52      2.77 o 
   0   2   5        0.30        0.16      0.36 o 
   1   2   5      192.70      206.23      4.65 o 
   2   2   5       42.48       44.33      1.81 o 
   3   2   5       22.89       19.49      1.98 o 
   4   2   5        0.06       -0.35      0.93 o 
   5   2   5        7.79       10.50      4.01 o 
   6   2   5        2.46        3.49      2.51 o 
  -5   3   5       17.22       17.13      2.58 o 
  -4   3   5       16.08       14.31      4.53 o 
  -3   3   5        1.56        0.97      0.86 o 
  -2   3   5       16.51       16.61      1.60 o 
  -1   3   5       48.92       53.75      2.36 o 
   0   3   5       58.12       60.79      2.44 o 
   1   3   5       66.86       65.31      2.00 o 
   2   3   5      470.84      478.66      9.96 o 
   3   3   5        4.02        1.33      0.93 o 
   4   3   5        1.09        1.33      1.10 o 
   5   3   5        5.12        7.64      2.52 o 
   6   3   5        2.22        2.48      2.36 o 
  -5   4   5        4.84        8.72      3.14 o 
  -4   4   5      109.02      122.53      5.52 o 
  -3   4   5        0.16        0.27      0.87 o 
  -2   4   5       15.50       16.12      2.42 o 
  -1   4   5       93.03       92.20      2.52 o 
   0   4   5       29.80       30.21      1.57 o 
   1   4   5       15.62       17.67      1.20 o 
   2   4   5        2.20        2.13      0.58 o 
   3   4   5       15.80       16.40      1.26 o 
   4   4   5       44.17       44.46      3.23 o 
   5   4   5        6.59        3.56      1.66 o 
  -5   5   5        7.54        3.67      2.69 o 
  -4   5   5        7.23        7.28      1.79 o 
  -3   5   5        1.85        3.63      1.18 o 
  -2   5   5       24.72       21.86      1.90 o 
  -1   5   5        8.16        4.93      0.95 o 
   0   5   5      214.45      221.39      5.03 o 
   1   5   5      169.96      177.08      7.87 o 
   2   5   5      498.00      507.04     10.58 o 
   3   5   5        2.86        4.90      0.96 o 
   4   5   5        0.15        1.20      1.00 o 
   5   5   5       12.53        7.15      2.83 o 
  -4   6   5       37.24       35.36      3.13 o 
  -3   6   5        0.32        1.50      1.08 o 
  -2   6   5        0.98        0.49      0.86 o 
  -1   6   5       36.19       38.51      1.66 o 
   0   6   5      262.49      253.74      7.17 o 
   1   6   5       38.49       41.43      1.62 o 
   2   6   5       15.33       14.99      1.22 o 
   3   6   5       10.96       12.45      2.91 o 
   4   6   5       31.73       38.22      4.71 o 
   5   6   5       70.98       75.95      6.93 o 
  -4   7   5       24.85       28.58      2.99 o 
  -3   7   5        3.81        2.99      2.06 o 
  -2   7   5        9.69        6.91      1.31 o 
  -1   7   5       45.78       47.91      2.58 o 
   0   7   5        5.22        3.78      0.67 o 
   1   7   5       20.00       18.64      1.64 o 
   2   7   5       37.73       37.00      2.31 o 
   3   7   5        0.00       -0.42      0.71 o 
   4   7   5        1.53        0.99      1.78 o 
   5   7   5      101.89      117.55      8.55 o 
  -4   8   5        3.61        3.29      1.64 o 
  -3   8   5        2.55        3.77      1.39 o 
  -2   8   5       13.69       16.18      1.96 o 
  -1   8   5       57.21       61.34      4.85 o 
   0   8   5       67.26       70.07      2.84 o 
   1   8   5        0.01       -0.77      0.56 o 
   2   8   5       17.00       19.14      2.40 o 
   3   8   5      144.69      147.10     10.60 o 
   4   8   5       34.92       35.80      4.36 o 
   5   8   5       25.34       27.79      4.93 o 
  -4   9   5        0.50       -0.61      2.06 o 
  -3   9   5       24.09       28.26      2.82 o 
  -2   9   5        0.17        0.79      1.06 o 
  -1   9   5        8.63        7.17      1.31 o 
   0   9   5       66.56       65.35      3.29 o 
   1   9   5       23.27       22.45      2.32 o 
   2   9   5        1.70        1.52      0.90 o 
   3   9   5        5.00        4.45      1.29 o 
   4   9   5       39.70       32.81      2.89 o 
   5   9   5        4.30        1.60      2.56 o 
  -3  10   5       10.11       11.20      3.87 o 
  -2  10   5       20.68       24.41      6.20 o 
  -1  10   5        0.03       -1.43      1.07 o 
   0  10   5        4.08        2.89      1.15 o 
   1  10   5       58.36       58.18      3.25 o 
   2  10   5        0.98        0.35      0.92 o 
   3  10   5        0.97       -0.65      0.90 o 
   4  10   5       20.10       24.28      4.12 o 
   5  10   5        5.98        3.81      3.15 o 
  -3  11   5        0.60       -0.87      1.93 o 
  -2  11   5        1.33        1.28      1.92 o 
  -1  11   5        1.26        1.55      1.65 o 
   0  11   5       19.31       18.00      2.20 o 
   1  11   5        8.04        6.56      1.52 o 
   2  11   5        0.37       -0.42      0.91 o 
   3  11   5        3.95        3.55      1.97 o 
   4  11   5        7.56        6.21      1.75 o 
  -2  12   5       18.11       20.78      3.92 o 
  -1  12   5        1.12        2.77      2.09 o 
   0  12   5       30.10       33.14      2.94 o 
   1  12   5        0.04        2.66      1.32 o 
   2  12   5        3.87        4.28      2.28 o 
   3  12   5        0.42        0.89      1.30 o 
   4  12   5        1.09       -1.06      1.63 o 
  -1  13   5        5.35        6.02      2.65 o 
   0  13   5        2.33        1.58      2.11 o 
   1  13   5       18.65       23.62      2.74 o 
   2  13   5        1.18        1.55      1.39 o 
   3  13   5        4.94        3.68      1.68 o 
   0  14   5        4.03        8.80      2.87 o 
   1  14   5        7.68       13.22      5.13 o 
   2  14   5        3.96        6.06      1.95 o 
  -2 -12   6        0.87        1.71      1.31 o 
  -1 -12   6        4.85        6.26      1.69 o 
   0 -12   6       24.07       31.95      4.32 o 
   1 -12   6        1.64        0.76      1.97 o 
  -3 -11   6        4.36        1.44      1.24 o 
  -2 -11   6        5.62        5.73      1.56 o 
  -1 -11   6        0.46       -0.44      1.09 o 
   0 -11   6       26.87       36.74      4.33 o 
   1 -11   6       34.31       44.55      4.61 o 
   2 -11   6        0.48        2.08      1.96 o 
  -4 -10   6        2.60        4.39      1.76 o 
  -3 -10   6        0.13       -0.46      0.98 o 
  -2 -10   6        3.61        7.04      2.11 o 
  -1 -10   6       30.98       37.73      2.37 o 
   0 -10   6      100.80      114.81      6.96 o 
   1 -10   6       21.57       17.29      3.11 o 
   2 -10   6        0.45        1.31      1.66 o 
  -4  -9   6        5.84        4.92      1.78 o 
  -3  -9   6       28.27       32.31      2.57 o 
  -2  -9   6        1.51        1.52      0.89 o 
  -1  -9   6        2.99        1.28      1.16 o 
   0  -9   6      234.18      251.59     11.27 o 
   1  -9   6       38.57       34.27      3.69 o 
   2  -9   6        1.61        2.78      1.34 o 
   3  -9   6        0.17        1.44      1.44 o 
  -4  -8   6       29.01       29.98      3.29 o 
  -3  -8   6        0.11       -0.53      0.86 o 
  -2  -8   6       62.76       64.40      2.94 o 
  -1  -8   6        0.46        1.02      0.74 o 
   0  -8   6        5.41        2.22      2.40 o 
   1  -8   6        0.51        1.60      1.06 o 
   2  -8   6        0.02       -0.40      1.00 o 
   3  -8   6        7.70        4.87      1.66 o 
  -5  -7   6        4.06        2.36      2.36 o 
  -4  -7   6        1.90        5.86      2.53 o 
  -3  -7   6       92.53       79.05      6.05 o 
  -2  -7   6       63.80       59.79      5.12 o 
  -1  -7   6      114.03      119.00      4.38 o 
   0  -7   6      100.55       97.17      3.94 o 
   1  -7   6       63.98       65.28      3.72 o 
   2  -7   6        1.00        0.54      0.93 o 
   3  -7   6        0.27        0.73      1.14 o 
   4  -7   6        4.62        2.63      2.52 o 
  -5  -6   6       23.93       25.68      4.62 o 
  -4  -6   6       27.31       37.04      4.78 o 
  -3  -6   6      426.10      401.61     11.75 o 
  -2  -6   6      197.18      188.61     11.25 o 
  -1  -6   6        3.45        3.72      0.71 o 
   0  -6   6       11.72       13.68      3.30 o 
   1  -6   6        3.20        3.14      0.98 o 
   2  -6   6       22.57       26.61      2.39 o 
   3  -6   6       11.70       11.78      2.13 o 
   4  -6   6        6.71       11.21      2.29 o 
  -5  -5   6        9.34        4.27      2.29 o 
  -4  -5   6      116.16       92.44      7.01 o 
  -3  -5   6      242.15      230.72     11.37 o 
  -2  -5   6        7.52        8.21      0.91 o 
  -1  -5   6       76.60       81.79      2.61 o 
   0  -5   6      636.53      593.80     29.78 o 
   1  -5   6       71.83       74.00      3.33 o 
   2  -5   6       20.07       18.82      2.07 o 
   3  -5   6        1.03        0.77      1.11 o 
   4  -5   6       11.96       10.76      2.13 o 
  -5  -4   6        0.01        0.35      2.03 o 
  -4  -4   6        0.17       -0.33      1.52 o 
  -3  -4   6        0.00        0.81      0.74 o 
  -2  -4   6        0.11       -0.15      0.47 o 
  -1  -4   6      101.84       85.62      2.59 o 
   0  -4   6       60.04       68.24      2.24 o 
   1  -4   6       14.87       14.61      2.78 o 
   2  -4   6       76.67       72.58      3.56 o 
   3  -4   6       30.84       30.51      3.85 o 
   4  -4   6        2.28        3.59      2.85 o 
   5  -4   6       12.06       13.86      2.64 o 
  -5  -3   6        1.10        2.01      2.02 o 
  -4  -3   6       55.12       61.87      4.65 o 
  -3  -3   6        7.29        9.73      1.39 o 
  -2  -3   6        7.92       12.69      1.16 o 
  -1  -3   6        4.66        7.03      0.94 o 
   0  -3   6      165.91      195.21      4.62 o 
   1  -3   6       82.10       84.90      2.55 o 
   2  -3   6        7.58        7.04      1.30 o 
   3  -3   6       12.14       11.43      2.07 o 
   4  -3   6        0.24        0.44      1.21 o 
   5  -3   6        0.10        0.68      1.56 o 
  -5  -2   6        7.68        8.51      2.53 o 
  -4  -2   6       16.71       17.38      2.04 o 
  -3  -2   6      178.21      173.44      5.94 o 
  -2  -2   6       20.06       22.47      1.65 o 
  -1  -2   6      180.45      185.05      4.32 o 
   0  -2   6       20.39       19.27      1.08 o 
   1  -2   6      153.56      160.02      3.89 o 
   2  -2   6       42.86       46.91      2.74 o 
   3  -2   6       87.31       79.27      4.02 o 
   4  -2   6       11.37       10.19      1.95 o 
   5  -2   6        7.41        9.37      2.30 o 
  -5  -1   6        5.41        4.71      1.60 o 
  -4  -1   6      116.31      114.24      4.99 o 
  -3  -1   6     1220.62     1184.05     28.97 o 
  -2  -1   6       63.45       65.13      2.89 o 
  -1  -1   6       11.17       12.24      0.79 o 
   0  -1   6      671.58      646.80     15.71 o 
   1  -1   6        2.20        2.52      0.61 o 
   2  -1   6       62.84       62.06      3.02 o 
   3  -1   6      207.82      201.05      7.09 o 
   4  -1   6        0.00       -0.14      1.04 o 
   5  -1   6        4.21        3.01      1.69 o 
  -5   0   6        9.97        9.14      3.26 o 
  -4   0   6      135.92      138.36      5.70 o 
  -3   0   6      409.39      423.37     11.93 o 
  -2   0   6      124.38      117.17      7.15 o 
  -1   0   6       46.03       52.41      1.97 o 
   0   0   6       61.25       65.87      1.98 o 
   1   0   6      865.33      872.13     16.92 o 
   2   0   6       13.09       12.71      1.50 o 
   3   0   6        1.94        3.20      1.12 o 
   4   0   6        2.43        4.48      1.46 o 
   5   0   6        2.79        4.44      1.87 o 
  -5   1   6       13.14       18.31      2.59 o 
  -4   1   6       39.42       45.95      3.31 o 
  -3   1   6      285.88      267.63      8.80 o 
  -2   1   6        3.14        4.82      0.98 o 
  -1   1   6       24.53       32.62      1.11 o 
   0   1   6      319.93      338.94     10.22 o 
   1   1   6       23.50       26.76      1.24 o 
   2   1   6        8.33        7.51      1.20 o 
   3   1   6       17.75       22.87      2.23 o 
   4   1   6        3.55        1.66      1.16 o 
   5   1   6        0.01       -0.17      1.40 o 
  -5   2   6       13.02       19.00      5.47 o 
  -4   2   6       17.84       17.01      2.27 o 
  -3   2   6       18.92       17.05      3.89 o 
  -2   2   6        9.31       11.95      1.43 o 
  -1   2   6      394.57      411.06     10.71 o 
   0   2   6      422.92      474.80      9.58 o 
   1   2   6      178.45      191.64      4.49 o 
   2   2   6       85.36       81.84      2.51 o 
   3   2   6       42.33       44.15      2.95 o 
   4   2   6        2.48        4.21      1.42 o 
   5   2   6        0.00       -0.71      1.28 o 
  -5   3   6        4.26        7.92      2.09 o 
  -4   3   6        8.47        7.24      1.70 o 
  -3   3   6      120.87      105.82      4.56 o 
  -2   3   6      265.49      285.36      8.40 o 
  -1   3   6      454.23      476.75     13.02 o 
   0   3   6       17.87       22.09      1.12 o 
   1   3   6        8.72       12.53      0.94 o 
   2   3   6       91.28       98.30      2.91 o 
   3   3   6       58.77       59.69      3.31 o 
   4   3   6        1.01        2.35      1.31 o 
   5   3   6        2.83        1.03      1.43 o 
  -5   4   6        3.40        5.73      1.91 o 
  -4   4   6      236.45      247.49      8.80 o 
  -3   4   6       33.94       27.55      2.41 o 
  -2   4   6      127.32      106.07      4.24 o 
  -1   4   6      319.66      342.70      9.34 o 
   0   4   6      141.43      147.73      5.76 o 
   1   4   6       15.87       13.07      0.96 o 
   2   4   6        7.24        6.75      0.82 o 
   3   4   6       87.03       85.23     11.69 o 
   4   4   6        2.71        2.22      1.68 o 
   5   4   6        1.15        4.74      1.73 o 
  -5   5   6        0.52        2.18      1.70 o 
  -4   5   6       57.94       55.56     11.29 o 
  -3   5   6        4.71        3.74      1.17 o 
  -2   5   6        6.02        8.16      1.60 o 
  -1   5   6       57.39       48.15      2.45 o 
   0   5   6       28.19       25.87      1.35 o 
   1   5   6      384.53      361.51      7.81 o 
   2   5   6       97.20       92.32      7.34 o 
   3   5   6       19.39       15.47      1.52 o 
   4   5   6        1.04        1.08      1.13 o 
   5   5   6        8.43        8.42      2.78 o 
  -4   6   6        5.01        4.15      1.63 o 
  -3   6   6      159.81      159.55      6.21 o 
  -2   6   6      120.27      106.61      6.05 o 
  -1   6   6      236.34      249.11      7.44 o 
   0   6   6      156.93      140.70      3.71 o 
   1   6   6        1.61        1.08      0.65 o 
   2   6   6       33.15       33.86      3.09 o 
   3   6   6        2.04        2.08      2.56 o 
   4   6   6        0.08       -1.24      1.46 o 
   5   6   6        4.36        3.07      2.61 o 
  -4   7   6       48.05       44.81     11.20 o 
  -3   7   6       36.59       38.44      3.07 o 
  -2   7   6       38.81       35.62      2.59 o 
  -1   7   6      166.27      152.58      5.30 o 
   0   7   6      175.56      183.66      4.66 o 
   1   7   6      160.40      154.64      4.08 o 
   2   7   6       12.18       11.47      1.46 o 
   3   7   6        0.99        1.01      0.87 o 
   4   7   6        2.22        3.42      2.10 o 
   5   7   6        0.09       -0.09      2.19 o 
  -4   8   6        0.72       -0.07      1.37 o 
  -3   8   6       21.43       23.79      3.51 o 
  -2   8   6       21.11       23.08      2.26 o 
  -1   8   6      825.30      838.94     21.08 o 
   0   8   6      246.85      212.08      9.34 o 
   1   8   6       17.01       12.20      2.96 o 
   2   8   6       70.28       61.57      3.14 o 
   3   8   6        0.20       -0.06      0.85 o 
   4   8   6        1.46        2.51      2.12 o 
   5   8   6        6.67        2.91      2.58 o 
  -3   9   6       50.16       52.56      7.06 o 
  -2   9   6       29.73       29.02      2.54 o 
  -1   9   6      463.02      468.57     12.88 o 
   0   9   6        1.19        3.71      1.18 o 
   1   9   6       96.05       93.64      4.82 o 
   2   9   6        3.17        0.36      0.80 o 
   3   9   6       24.74       29.75      2.58 o 
   4   9   6        1.01       -0.05      1.74 o 
   5   9   6        0.00        1.08      2.29 o 
  -3  10   6       25.80       29.59      3.02 o 
  -2  10   6        3.75        1.98      1.20 o 
  -1  10   6       37.92       33.86      4.19 o 
   0  10   6        6.02        8.59      2.25 o 
   1  10   6        3.22        2.14      1.09 o 
   2  10   6        8.64        6.00      2.58 o 
   3  10   6        1.08        1.18      1.07 o 
   4  10   6        0.72        1.72      1.29 o 
  -3  11   6        2.18        2.17      1.55 o 
  -2  11   6        6.19        7.53      2.64 o 
  -1  11   6       26.33       36.55      4.59 o 
   0  11   6        6.05        6.66      2.26 o 
   1  11   6        0.08        0.69      1.20 o 
   2  11   6       22.80       15.78      2.15 o 
   3  11   6        0.14        0.43      1.25 o 
   4  11   6        3.42        2.60      1.43 o 
  -2  12   6       32.68       42.04      5.29 o 
  -1  12   6       88.11       92.76      7.13 o 
   0  12   6        1.16        1.09      1.66 o 
   1  12   6       17.93       18.86      2.43 o 
   2  12   6       26.16       22.33      2.60 o 
   3  12   6        5.50        5.62      1.67 o 
   4  12   6        0.14       -0.54      1.31 o 
  -1  13   6       76.66      105.09      7.95 o 
   0  13   6        1.98        0.49      1.99 o 
   1  13   6       23.62       25.65      2.91 o 
   2  13   6        0.31        1.42      1.44 o 
   3  13   6        6.58        6.41      2.87 o 
   0  14   6        0.57       -0.36      1.88 o 
   1  14   6       47.34       64.94      6.19 o 
   2  14   6        0.00        1.27      1.55 o 
  -1 -12   7        3.24        6.46      2.48 o 
   0 -12   7        1.12        3.43      2.21 o 
  -2 -11   7        4.42        5.37      1.40 o 
  -1 -11   7        0.41        1.11      1.76 o 
   0 -11   7        6.99        6.46      2.52 o 
   1 -11   7      149.31      162.74      9.23 o 
  -3 -10   7       24.22       23.41      2.37 o 
  -2 -10   7        6.28        5.48      1.30 o 
  -1 -10   7       28.92       32.17      2.29 o 
   0 -10   7       43.89       48.66      4.60 o 
   1 -10   7       24.23       23.32      3.49 o 
   2 -10   7        3.48        2.09      1.83 o 
  -4  -9   7        2.26        3.00      1.70 o 
  -3  -9   7        8.21        9.76      1.70 o 
  -2  -9   7        0.81       -0.14      0.84 o 
  -1  -9   7        0.60       -0.14      0.80 o 
   0  -9   7       20.22       20.23      2.99 o 
   1  -9   7      128.68      143.25      7.82 o 
   2  -9   7        6.93        8.64      2.52 o 
   3  -9   7        1.28        0.94      1.56 o 
  -4  -8   7        1.26        0.58      1.47 o 
  -3  -8   7        0.48        0.41      1.38 o 
  -2  -8   7        8.65        6.98      1.31 o 
  -1  -8   7        7.82       10.87      1.37 o 
   0  -8   7       98.32      100.69      5.90 o 
   1  -8   7        1.06        0.56      1.00 o 
   2  -8   7        0.43       -0.41      1.13 o 
   3  -8   7       23.98       28.46      3.05 o 
  -4  -7   7        3.88        6.10      2.44 o 
  -3  -7   7       10.12        7.25      2.63 o 
  -2  -7   7       68.02       72.19      4.76 o 
  -1  -7   7       36.47       34.77      2.08 o 
   0  -7   7       38.32       37.62      2.48 o 
   1  -7   7       56.44       53.18      7.58 o 
   2  -7   7        6.08        4.12      1.39 o 
   3  -7   7        8.71        7.61      1.83 o 
  -5  -6   7       11.01       11.26      3.33 o 
  -4  -6   7        2.00        2.80      2.21 o 
  -3  -6   7        2.24        3.78      1.96 o 
  -2  -6   7       36.24       37.03      2.49 o 
  -1  -6   7       34.77       34.31      1.79 o 
   0  -6   7       20.15       19.81      1.58 o 
   1  -6   7        6.24        4.00      1.12 o 
   2  -6   7       45.90       45.60      3.16 o 
   3  -6   7       18.94       16.57      2.31 o 
   4  -6   7        0.98        1.02      1.52 o 
  -5  -5   7        0.00        0.92      2.20 o 
  -4  -5   7       12.77       15.31      3.31 o 
  -3  -5   7        0.00        0.84      1.64 o 
  -2  -5   7       81.77       71.15      5.30 o 
  -1  -5   7        4.55        5.65      0.84 o 
   0  -5   7      138.14      135.12      3.28 o 
   1  -5   7       38.12       37.65      2.41 o 
   2  -5   7      173.38      161.65      6.12 o 
   3  -5   7        0.85        1.42      1.73 o 
   4  -5   7        1.45        3.63      1.71 o 
  -5  -4   7        0.81        2.32      2.38 o 
  -4  -4   7        8.00        7.71      2.58 o 
  -3  -4   7       17.71       14.81      2.33 o 
  -2  -4   7       38.10       35.27      2.05 o 
  -1  -4   7        0.00        0.41      0.47 o 
   0  -4   7       49.07       42.96      1.80 o 
   1  -4   7      381.27      378.88     10.62 o 
   2  -4   7      154.79      149.78     14.57 o 
   3  -4   7       31.08       30.06      2.80 o 
   4  -4   7       63.42       63.73     10.66 o 
  -5  -3   7       24.86       22.28      4.47 o 
  -4  -3   7        0.49        0.38      0.91 o 
  -3  -3   7       38.48       37.91      3.27 o 
  -2  -3   7        0.01       -0.60      0.59 o 
  -1  -3   7       83.67       77.39      2.43 o 
   0  -3   7      283.97      291.62      6.54 o 
   1  -3   7      122.94      120.08      6.69 o 
   2  -3   7        0.17       -0.29      0.85 o 
   3  -3   7       42.53       38.38      8.29 o 
   4  -3   7       51.12       47.81      3.79 o 
   5  -3   7        0.00        0.22      1.60 o 
  -5  -2   7        0.13       -0.69      1.09 o 
  -4  -2   7        6.20        8.45      2.81 o 
  -3  -2   7       26.50       27.26      2.17 o 
  -2  -2   7       10.59       11.03      1.34 o 
  -1  -2   7      225.19      237.30      5.43 o 
   0  -2   7        6.97        6.10      0.76 o 
   1  -2   7        0.54        0.01      0.57 o 
   2  -2   7      293.30      304.40     11.62 o 
   3  -2   7      139.76      152.00      6.11 o 
   4  -2   7       89.66       90.08     12.30 o 
   5  -2   7       10.51       10.71      2.47 o 
  -5  -1   7        1.05        0.66      1.28 o 
  -4  -1   7       10.98       13.41      1.93 o 
  -3  -1   7        2.39        0.84      1.99 o 
  -2  -1   7       91.45       88.27      3.58 o 
  -1  -1   7       35.85       37.93      1.46 o 
   0  -1   7      343.97      330.69      8.84 o 
   1  -1   7       29.50       27.97      1.38 o 
   2  -1   7       10.96        7.70      1.33 o 
   3  -1   7      798.60      809.42     21.40 o 
   4  -1   7        7.04        8.51      1.89 o 
   5  -1   7        3.35        4.48      4.27 o 
  -5   0   7        0.80       -1.23      1.20 o 
  -4   0   7        0.04       -1.09      0.87 o 
  -3   0   7       15.67       14.49      1.74 o 
  -2   0   7        0.58        1.49      0.73 o 
  -1   0   7      160.58      168.58      3.98 o 
   0   0   7       52.47       59.36      1.96 o 
   1   0   7      219.29      225.13      6.09 o 
   2   0   7      109.84      101.38      5.88 o 
   3   0   7       20.69       18.09      2.18 o 
   4   0   7        1.53        0.45      1.35 o 
   5   0   7        3.06        2.28      1.71 o 
  -5   1   7        5.21        6.68      2.29 o 
  -4   1   7        5.68        7.22      1.65 o 
  -3   1   7        0.07        0.47      0.81 o 
  -2   1   7       69.40       75.42      3.32 o 
  -1   1   7       16.49       20.01      1.76 o 
   0   1   7       42.75       46.07      1.68 o 
   1   1   7      105.20      105.15      2.96 o 
   2   1   7       81.45       68.65      4.41 o 
   3   1   7        0.33        1.49      1.32 o 
   4   1   7        8.00        8.40      1.83 o 
   5   1   7        0.05        2.88      1.62 o 
  -5   2   7        4.32        5.00      1.81 o 
  -4   2   7        1.47        2.01      1.24 o 
  -3   2   7        4.42        3.87      1.15 o 
  -2   2   7       60.44       57.91      2.86 o 
  -1   2   7        0.36       -0.21      0.51 o 
   0   2   7        0.04       -0.25      0.39 o 
   1   2   7      174.76      181.22      4.43 o 
   2   2   7       23.33       28.92      3.75 o 
   3   2   7       16.95       16.80      2.03 o 
   4   2   7        0.76        0.73      1.26 o 
   5   2   7       10.37       12.15      2.49 o 
  -5   3   7        0.00       -1.31      1.36 o 
  -4   3   7        2.63        1.43      1.28 o 
  -3   3   7       26.35       25.96      2.40 o 
  -2   3   7        0.01       -0.21      0.59 o 
  -1   3   7        7.72        6.94      1.08 o 
   0   3   7      451.04      457.28      9.45 o 
   1   3   7       55.65       53.56      1.96 o 
   2   3   7        0.03        0.34      0.47 o 
   3   3   7      126.74      124.47      5.13 o 
   4   3   7       82.94       94.56      4.85 o 
   5   3   7       12.32       16.32      2.63 o 
  -5   4   7        5.74        2.21      1.66 o 
  -4   4   7        2.72        1.04      1.27 o 
  -3   4   7       26.16       20.44      2.21 o 
  -2   4   7       17.55       16.51      2.34 o 
  -1   4   7        0.39        1.15      0.67 o 
   0   4   7       20.06       22.05      1.25 o 
   1   4   7       62.29       65.50      2.27 o 
   2   4   7        0.39        0.88      0.53 o 
   3   4   7      191.14      188.16     12.06 o 
   4   4   7       15.12       20.49      3.43 o 
   5   4   7        5.97        2.07      1.74 o 
  -4   5   7        8.96       10.43      2.71 o 
  -3   5   7        1.42        0.31      1.04 o 
  -2   5   7        1.46        0.05      0.74 o 
  -1   5   7       24.10       22.26      2.77 o 
   0   5   7        0.17       -0.25      0.40 o 
   1   5   7       11.12       11.59      1.02 o 
   2   5   7       10.30        7.07      1.16 o 
   3   5   7       10.39        9.45      4.52 o 
   4   5   7        0.05        1.18      1.15 o 
   5   5   7        0.00       -1.23      1.85 o 
  -4   6   7        0.44       -0.45      1.17 o 
  -3   6   7       14.64       13.93      2.54 o 
  -2   6   7       12.71       11.73      1.67 o 
  -1   6   7        0.03        0.48      0.66 o 
   0   6   7        4.20        3.80      0.74 o 
   1   6   7       36.58       36.76      1.72 o 
   2   6   7       11.45        9.77      1.86 o 
   3   6   7       10.21        3.89      3.51 o 
   4   6   7        1.06       -0.40      1.72 o 
   5   6   7        2.64        1.25      2.17 o 
  -4   7   7        0.49        1.23      1.52 o 
  -3   7   7        1.62        2.39      1.27 o 
  -2   7   7       23.77       21.06      2.14 o 
  -1   7   7        0.71        0.07      0.72 o 
   0   7   7       25.93       27.24      1.54 o 
   1   7   7       25.44       28.84      3.69 o 
   2   7   7      120.10      115.46      4.53 o 
   3   7   7       14.49       14.13      2.84 o 
   4   7   7       10.29       12.09      3.23 o 
   5   7   7       24.52       20.50      4.22 o 
  -4   8   7        5.38        4.46      3.77 o 
  -3   8   7        5.34        5.62      1.71 o 
  -2   8   7       13.75       16.45      2.05 o 
  -1   8   7       10.76       13.29      2.17 o 
   0   8   7      122.38      123.02      4.47 o 
   1   8   7       87.20       85.44      3.81 o 
   2   8   7       12.49        9.20      1.53 o 
   3   8   7       24.37       22.86      2.20 o 
   4   8   7        3.81        4.66      2.34 o 
   5   8   7        7.21        5.82      3.03 o 
  -3   9   7        1.93        2.64      1.48 o 
  -2   9   7        6.57        8.18      1.63 o 
  -1   9   7        0.34        1.01      0.96 o 
   0   9   7        7.62       10.21      2.40 o 
   1   9   7        4.22        2.77      1.14 o 
   2   9   7       14.24       13.70      1.86 o 
   3   9   7       26.61       20.57      2.24 o 
   4   9   7       10.85        6.72      2.83 o 
  -3  10   7        0.23       -0.29      1.32 o 
  -2  10   7        1.16        3.67      1.48 o 
  -1  10   7        4.52        3.24      1.86 o 
   0  10   7        0.42        0.74      1.40 o 
   1  10   7        8.73        7.55      1.61 o 
   2  10   7       37.32       39.32      3.67 o 
   3  10   7       15.49       11.16      1.95 o 
   4  10   7        5.59        2.75      2.27 o 
  -2  11   7        2.64        3.46      2.37 o 
  -1  11   7        7.09        9.16      2.71 o 
   0  11   7       10.85       14.68      3.19 o 
   1  11   7        2.33        5.33      1.52 o 
   2  11   7        6.34        2.93      1.28 o 
   3  11   7       11.71       15.88      2.31 o 
   4  11   7        1.27        0.76      2.09 o 
  -2  12   7        0.91        3.14      2.43 o 
  -1  12   7        0.82        2.76      1.95 o 
   0  12   7       16.62       27.21      4.13 o 
   1  12   7        2.08        3.37      2.09 o 
   2  12   7        1.06        2.71      1.37 o 
   3  12   7       15.90       14.57      3.02 o 
  -1  13   7        0.57        3.14      2.44 o 
   0  13   7        0.62       -0.18      1.76 o 
   1  13   7       21.88       18.85      3.72 o 
   2  13   7        0.47       -0.48      1.34 o 
   3  13   7        0.14        0.00      1.55 o 
   1  14   7        0.01       -2.70      1.85 o 
  -2 -11   8        2.65        2.77      1.36 o 
  -1 -11   8        7.86       10.41      2.91 o 
   0 -11   8        2.31        2.87      2.13 o 
  -3 -10   8       26.21       36.95      3.75 o 
  -2 -10   8       46.00       57.91      3.27 o 
  -1 -10   8        8.91       11.59      2.72 o 
   0 -10   8        0.00        0.84      1.68 o 
   1 -10   8        5.26        7.71      2.52 o 
  -3  -9   8        0.14       -0.31      1.37 o 
  -2  -9   8        0.23        0.09      0.98 o 
  -1  -9   8       28.13       33.84      2.32 o 
   0  -9   8        2.41        5.54      1.98 o 
   1  -9   8       21.46       19.98      3.14 o 
   2  -9   8        5.88        4.56      1.97 o 
  -4  -8   8        4.00        4.30      1.85 o 
  -3  -8   8        3.23        1.28      1.43 o 
  -2  -8   8       84.98       76.48      4.01 o 
  -1  -8   8        1.16        1.25      0.86 o 
   0  -8   8        5.78        9.55      2.24 o 
   1  -8   8        0.03       -0.03      1.05 o 
   2  -8   8        1.51        0.44      1.26 o 
   3  -8   8        0.36       -0.05      1.47 o 
  -4  -7   8        3.22        4.81      2.71 o 
  -3  -7   8        0.02       -1.26      1.56 o 
  -2  -7   8       46.50       37.19      3.66 o 
  -1  -7   8        4.60        5.36      1.08 o 
   0  -7   8        6.84        5.69      1.67 o 
   1  -7   8       10.87        9.77      2.71 o 
   2  -7   8        2.41        3.31      1.46 o 
   3  -7   8        9.83       10.36      2.17 o 
  -4  -6   8        7.38        9.77      2.97 o 
  -3  -6   8        1.81       -0.08      1.49 o 
  -2  -6   8      326.98      303.55      9.23 o 
  -1  -6   8        6.95        6.11      1.02 o 
   0  -6   8       11.24       11.51      1.55 o 
   1  -6   8       48.75       50.30      3.45 o 
   2  -6   8        0.78        0.61      1.14 o 
   3  -6   8        5.36        5.63      1.70 o 
   4  -6   8        3.13        4.84      2.07 o 
  -4  -5   8       45.93       41.51      5.41 o 
  -3  -5   8       25.93       22.89      3.84 o 
  -2  -5   8      137.64      136.14      5.03 o 
  -1  -5   8       57.94       54.51      2.21 o 
   0  -5   8        0.15        1.07      0.76 o 
   1  -5   8        6.67        7.56      1.86 o 
   2  -5   8        8.98        7.80      2.00 o 
   3  -5   8        2.71        1.16      1.37 o 
   4  -5   8        4.39        3.84      1.83 o 
  -5  -4   8        3.00        7.65      3.03 o 
  -4  -4   8        2.71        7.43      2.74 o 
  -3  -4   8        0.03        0.85      0.89 o 
  -2  -4   8       67.34       64.81      7.69 o 
  -1  -4   8        0.07       -0.04      0.49 o 
   0  -4   8        0.63        0.36      0.55 o 
   1  -4   8       81.95       84.37      3.73 o 
   2  -4   8        0.00        0.29      0.90 o 
   3  -4   8        2.82        2.63      1.30 o 
   4  -4   8        2.58        1.52      1.53 o 
  -5  -3   8       59.87       96.63      8.40 o 
  -4  -3   8       59.07       63.03      3.65 o 
  -3  -3   8      115.55      118.13      4.95 o 
  -2  -3   8       13.00        9.00      1.31 o 
  -1  -3   8       65.43       59.38      2.15 o 
   0  -3   8       35.13       39.08      2.32 o 
   1  -3   8        6.88        5.39      1.26 o 
   2  -3   8        9.79        6.63      1.37 o 
   3  -3   8        0.61       -0.31      1.09 o 
   4  -3   8        7.17       14.03      2.42 o 
  -5  -2   8        2.61        3.39      1.57 o 
  -4  -2   8        5.54        4.03      1.33 o 
  -3  -2   8      223.73      215.36      7.21 o 
  -2  -2   8      323.77      317.34      9.25 o 
  -1  -2   8      234.55      234.01      5.48 o 
   0  -2   8        3.88        5.05      0.78 o 
   1  -2   8      216.98      204.59      8.29 o 
   2  -2   8        1.70        1.63      0.96 o 
   3  -2   8       17.12       16.79      2.26 o 
   4  -2   8       16.60       18.09      2.65 o 
   5  -2   8       16.85       18.48      2.99 o 
  -5  -1   8        0.41        1.53      1.45 o 
  -4  -1   8       35.86       35.96      2.93 o 
  -3  -1   8       17.81       14.84      2.21 o 
  -2  -1   8     1284.61     1226.89     29.74 o 
  -1  -1   8      197.32      200.57      6.62 o 
   0  -1   8       65.32       72.65      3.04 o 
   1  -1   8       31.76       30.20      2.07 o 
   2  -1   8       57.08       58.99      3.18 o 
   3  -1   8        2.45        1.48      1.39 o 
   4  -1   8        0.06       -0.20      1.21 o 
   5  -1   8        4.11        6.87      2.29 o 
  -5   0   8        1.02        0.43      1.42 o 
  -4   0   8      113.02      124.88      5.52 o 
  -3   0   8      342.09      357.36     10.69 o 
  -2   0   8      463.47      411.70     11.44 o 
  -1   0   8      309.62      302.87      8.58 o 
   0   0   8        5.67        4.16      0.71 o 
   1   0   8        1.82        2.41      0.91 o 
   2   0   8        6.34        9.33      1.45 o 
   3   0   8        1.79        2.99      1.27 o 
   4   0   8        1.16        1.31      1.41 o 
   5   0   8        0.10       -0.46      2.45 o 
  -5   1   8        0.24        1.11      1.41 o 
  -4   1   8        0.74        1.29      1.13 o 
  -3   1   8      142.66      131.08      5.29 o 
  -2   1   8        1.45        0.52      0.68 o 
  -1   1   8      143.59      125.40      4.43 o 
   0   1   8       17.62       17.90      1.15 o 
   1   1   8       11.84       12.40      1.21 o 
   2   1   8        0.05        0.86      0.75 o 
   3   1   8        0.06       -0.87      1.06 o 
   4   1   8        0.19        0.82      1.24 o 
   5   1   8        3.83        6.75      2.85 o 
  -5   2   8        8.18        8.70      2.17 o 
  -4   2   8        3.81        3.51      2.49 o 
  -3   2   8      147.39      137.90      6.79 o 
  -2   2   8        0.58        0.88      1.11 o 
  -1   2   8       38.54       39.51      2.26 o 
   0   2   8      749.21      761.54     15.10 o 
   1   2   8      190.31      205.16      5.03 o 
   2   2   8        3.37        2.32      0.98 o 
   3   2   8       17.60       19.65      2.23 o 
   4   2   8        7.97        4.71      1.63 o 
   5   2   8        2.30        5.67      1.92 o 
  -4   3   8        6.29        9.54      1.96 o 
  -3   3   8      100.65      111.98      4.92 o 
  -2   3   8        3.69        1.41      0.81 o 
  -1   3   8        5.71        4.30      1.33 o 
   0   3   8       40.93       45.65      1.81 o 
   1   3   8        0.21       -0.17      0.49 o 
   2   3   8       76.95       66.46      3.24 o 
   3   3   8        0.32       -0.49      0.83 o 
   4   3   8        0.18        0.30      1.30 o 
   5   3   8        0.18       -0.36      1.39 o 
  -4   4   8       23.97       25.44      3.81 o 
  -3   4   8      185.16      169.09      6.46 o 
  -2   4   8      223.99      212.14      7.04 o 
  -1   4   8      186.99      182.01      6.45 o 
   0   4   8        0.61        2.74      1.59 o 
   1   4   8        8.29        7.31      1.05 o 
   2   4   8        0.07       -0.02      0.59 o 
   3   4   8       14.85       15.33      2.04 o 
   4   4   8       12.79        7.98      1.86 o 
   5   4   8        0.14        0.93      2.38 o 
  -4   5   8        0.18        0.10      1.27 o 
  -3   5   8      220.40      201.43      7.32 o 
  -2   5   8       23.30       14.66      1.81 o 
  -1   5   8       87.29       72.29      3.26 o 
   0   5   8       23.44       26.04      1.86 o 
   1   5   8        0.01       -0.34      0.50 o 
   2   5   8       19.45       20.81      1.45 o 
   3   5   8        3.36        1.52      1.03 o 
   4   5   8        0.14        0.39      1.85 o 
   5   5   8        0.37        1.07      2.28 o 
  -4   6   8        0.06        0.91      1.48 o 
  -3   6   8        3.82        1.35      1.13 o 
  -2   6   8       39.32       37.60      2.95 o 
  -1   6   8        4.43        5.21      1.50 o 
   0   6   8      195.29      200.65      6.27 o 
   1   6   8      180.43      189.61      4.93 o 
   2   6   8        0.06       -0.06      0.57 o 
   3   6   8        0.07        0.43      0.88 o 
   4   6   8        0.08        1.61      2.03 o 
   5   6   8        0.00       -0.23      2.27 o 
  -4   7   8       10.47       14.81      2.57 o 
  -3   7   8        0.17       -0.13      1.08 o 
  -2   7   8       55.91       54.13      3.29 o 
  -1   7   8       21.03       22.66      2.02 o 
   0   7   8      510.10      527.77     15.25 o 
   1   7   8      118.47      111.71      3.46 o 
   2   7   8       53.87       55.99      3.08 o 
   3   7   8        0.93        0.49      1.50 o 
   4   7   8        0.09       -1.56      1.78 o 
   5   7   8        0.00       -0.93      2.04 o 
  -3   8   8        0.59        1.24      1.26 o 
  -2   8   8        0.03       -1.30      0.87 o 
  -1   8   8       12.29       10.37      1.58 o 
   0   8   8      360.78      354.64     16.28 o 
   1   8   8        2.39        2.36      0.76 o 
   2   8   8       13.20       12.26      1.73 o 
   3   8   8        2.76        3.22      1.21 o 
   4   8   8        0.36        1.85      2.03 o 
  -3   9   8       48.53       51.48      3.82 o 
  -2   9   8       16.14       20.60      2.34 o 
  -1   9   8       51.80       57.03      3.24 o 
   0   9   8      194.10      203.20     10.13 o 
   1   9   8        0.23        0.24      0.92 o 
   2   9   8        0.00        0.08      0.95 o 
   3   9   8        3.42        5.19      1.40 o 
   4   9   8        0.06       -0.40      2.04 o 
  -3  10   8        7.22        4.05      1.68 o 
  -2  10   8       75.02       78.22      4.22 o 
  -1  10   8        7.52        6.23      2.46 o 
   0  10   8        0.72        1.77      1.51 o 
   1  10   8        0.11        0.52      1.54 o 
   2  10   8        7.49        3.45      2.53 o 
   3  10   8        5.58        6.74      1.75 o 
   4  10   8        0.29        1.83      2.30 o 
  -2  11   8        0.33        1.43      2.09 o 
  -1  11   8        8.42       16.13      3.51 o 
   0  11   8      156.19      165.69      9.44 o 
   1  11   8        4.38        5.98      2.21 o 
   2  11   8        4.38        2.22      1.36 o 
   3  11   8        7.81        4.72      1.95 o 
   4  11   8        0.19        1.16      2.54 o 
  -1  12   8       54.18       49.37      5.65 o 
   0  12   8       59.76       67.29      6.15 o 
   1  12   8        2.36       -0.53      1.62 o 
   2  12   8        5.43        4.82      1.58 o 
   3  12   8        0.04        0.22      2.73 o 
   0  13   8       47.70       44.94      5.49 o 
   1  13   8        2.06        2.45      2.09 o 
   2  13   8        9.30       15.09      4.47 o 
  -2 -10   9        0.54       -0.43      1.18 o 
  -1 -10   9        2.05        0.73      1.70 o 
   0 -10   9        8.92        9.84      2.80 o 
   1 -10   9       63.17       78.33      6.09 o 
  -3  -9   9        0.26        0.33      1.61 o 
  -2  -9   9        3.66        3.20      1.32 o 
  -1  -9   9        0.70        0.79      1.59 o 
   0  -9   9        4.08        5.64      2.14 o 
   1  -9   9       46.43       53.25      4.93 o 
   2  -9   9        1.72        2.65      1.98 o 
  -3  -8   9        9.68        5.74      2.03 o 
  -2  -8   9       16.15       17.12      2.58 o 
  -1  -8   9      106.50      116.66      6.82 o 
   0  -8   9       18.84       18.81      2.89 o 
   1  -8   9       10.60       14.16      2.89 o 
   2  -8   9       19.21       22.47      2.74 o 
  -4  -7   9        1.19       -0.64      2.10 o 
  -3  -7   9       31.69       30.31      4.59 o 
  -2  -7   9       53.51       54.25      5.45 o 
  -1  -7   9        8.51        7.63      1.28 o 
   0  -7   9        9.03        5.76      1.35 o 
   1  -7   9        1.55        0.52      1.14 o 
   2  -7   9       12.14       12.99      2.18 o 
   3  -7   9        2.21        1.93      2.00 o 
  -4  -6   9        0.12        0.29      2.02 o 
  -3  -6   9        0.41        0.88      1.86 o 
  -2  -6   9       45.62       36.27      4.43 o 
  -1  -6   9        0.03       -0.51      0.66 o 
   0  -6   9       11.76       13.27      2.08 o 
   1  -6   9       88.52       85.20      6.59 o 
   2  -6   9       32.51       35.08      3.01 o 
   3  -6   9        0.01       -0.38      1.26 o 
  -4  -5   9        0.01       -1.11      1.82 o 
  -3  -5   9        4.03        3.22      2.04 o 
  -2  -5   9        0.00       -0.63      0.81 o 
  -1  -5   9        0.60        0.84      0.79 o 
   0  -5   9       20.10       15.59      1.63 o 
   1  -5   9       21.35       20.23      2.07 o 
   2  -5   9       12.79       10.14      1.82 o 
   3  -5   9        4.72        6.47      2.79 o 
  -4  -4   9        5.14        2.65      2.15 o 
  -3  -4   9        7.87        5.69      1.33 o 
  -2  -4   9       26.05       23.96      4.42 o 
  -1  -4   9        1.94        0.55      0.50 o 
   0  -4   9       66.33       62.46      5.84 o 
   1  -4   9        3.12        4.75      2.14 o 
   2  -4   9        0.15        1.11      1.04 o 
   3  -4   9        7.39       10.56      2.02 o 
   4  -4   9       34.81       32.91      3.56 o 
  -4  -3   9        9.06       11.63      3.60 o 
  -3  -3   9        1.00        0.51      0.88 o 
  -2  -3   9       28.04       28.53      2.22 o 
  -1  -3   9       62.43       58.52      2.95 o 
   0  -3   9       50.79       49.41      2.09 o 
   1  -3   9       37.23       33.62      3.23 o 
   2  -3   9       72.30       66.20      3.62 o 
   3  -3   9        0.87        1.60      1.26 o 
   4  -3   9       27.75       27.38      7.71 o 
  -4  -2   9        7.93        6.45      4.01 o 
  -3  -2   9        0.50       -0.71      0.85 o 
  -2  -2   9      208.68      206.02      6.82 o 
  -1  -2   9       45.66       43.43      2.56 o 
   0  -2   9        2.59        2.97      0.73 o 
   1  -2   9        2.79        1.27      0.84 o 
   2  -2   9      110.44      107.41      4.67 o 
   3  -2   9        0.67       -0.32      1.01 o 
   4  -2   9      126.09      126.36      8.39 o 
  -4  -1   9        0.02        0.17      1.97 o 
  -3  -1   9        7.37        3.69      1.18 o 
  -2  -1   9       18.91       19.10      1.85 o 
  -1  -1   9        3.69        3.77      1.33 o 
   0  -1   9       85.73       87.27      3.78 o 
   1  -1   9      165.10      163.23     14.46 o 
   2  -1   9      168.51      168.64      6.22 o 
   3  -1   9        0.04       -1.07      1.60 o 
   4  -1   9       23.78       20.12      2.87 o 
  -4   0   9        4.28        3.76      1.42 o 
  -3   0   9       12.02       10.62      1.66 o 
  -2   0   9        0.23        0.58      0.75 o 
  -1   0   9        0.50        0.33      0.64 o 
   0   0   9        0.80        1.88      0.60 o 
   1   0   9       95.97       93.04      3.84 o 
   2   0   9      103.26      102.98      9.19 o 
   3   0   9       21.93       22.15      3.43 o 
   4   0   9        2.24        0.42      1.25 o 
   5   0   9        1.65        0.83      1.77 o 
  -4   1   9       18.12       19.83      4.62 o 
  -3   1   9        3.70        2.89      1.11 o 
  -2   1   9       86.50       84.01      3.79 o 
  -1   1   9       27.02       22.56      1.85 o 
   0   1   9        3.16        3.65      0.72 o 
   1   1   9       55.90       55.31      2.26 o 
   2   1   9       59.66       57.53      3.14 o 
   3   1   9       17.58       20.16      2.40 o 
   4   1   9       17.04       21.19      2.76 o 
   5   1   9        2.62        2.83      2.00 o 
  -4   2   9        0.17        1.42      1.20 o 
  -3   2   9        1.10        0.31      1.11 o 
  -2   2   9       33.67       31.77      3.58 o 
  -1   2   9       42.97       37.95      2.52 o 
   0   2   9       18.49       19.85      1.69 o 
   1   2   9      152.57      168.74      7.25 o 
   2   2   9        0.22       -0.63      0.78 o 
   3   2   9      122.64      133.30      5.69 o 
   4   2   9       13.76       12.30      2.94 o 
   5   2   9       18.86       14.53      2.71 o 
  -4   3   9       11.86       12.87      2.23 o 
  -3   3   9        0.39       -0.76      0.93 o 
  -2   3   9       33.62       32.13      2.40 o 
  -1   3   9       82.71       89.01      4.01 o 
   0   3   9        1.09        1.44      0.72 o 
   1   3   9        0.49       -0.21      0.54 o 
   2   3   9       10.29       10.42      1.57 o 
   3   3   9       40.94       39.94      3.06 o 
   4   3   9       23.02       25.27      2.97 o 
   5   3   9        0.93        0.32      2.91 o 
  -4   4   9        0.24       -0.28      1.31 o 
  -3   4   9        0.34        0.63      1.11 o 
  -2   4   9       27.39       26.85      2.30 o 
  -1   4   9        0.01        1.08      0.78 o 
   0   4   9       10.37        7.73      1.23 o 
   1   4   9       16.15       15.70      1.56 o 
   2   4   9       81.57       76.79      3.64 o 
   3   4   9        0.28        1.96      1.17 o 
   4   4   9       70.37       68.10      8.24 o 
   5   4   9        0.01        2.38      1.73 o 
  -4   5   9        1.76        2.34      1.53 o 
  -3   5   9        0.01        0.10      1.04 o 
  -2   5   9       11.77       14.79      4.12 o 
  -1   5   9       22.00       24.92      2.88 o 
   0   5   9       10.15        9.88      1.99 o 
   1   5   9       26.58       25.91      1.94 o 
   2   5   9       13.67       14.80      2.30 o 
   3   5   9       53.90       48.30      3.31 o 
   4   5   9        9.68        8.97      2.43 o 
   5   5   9        2.45        1.58      2.52 o 
  -4   6   9        4.31        5.12      1.90 o 
  -3   6   9        0.45       -0.63      1.04 o 
  -2   6   9        7.04       10.08      1.68 o 
  -1   6   9       19.69       24.06      2.07 o 
   0   6   9       49.00       47.22      2.64 o 
   1   6   9       83.95       95.41      3.31 o 
   2   6   9        3.92        3.12      0.96 o 
   3   6   9        1.98        0.88      1.81 o 
   4   6   9       25.85       32.27      4.85 o 
   5   6   9        5.61        7.85      3.22 o 
  -3   7   9        0.04       -0.06      1.14 o 
  -2   7   9        6.58        9.38      2.28 o 
  -1   7   9        0.33        0.90      0.87 o 
   0   7   9        1.67        0.78      0.79 o 
   1   7   9      105.13       99.40      6.10 o 
   2   7   9        1.67        1.96      0.79 o 
   3   7   9        0.62        0.09      1.69 o 
   4   7   9        3.24        3.36      2.56 o 
  -3   8   9        0.12        1.12      1.37 o 
  -2   8   9        1.25        1.18      1.13 o 
  -1   8   9       25.58       23.00      3.20 o 
   0   8   9       23.82       25.16      2.06 o 
   1   8   9       80.47       86.25      3.75 o 
   2   8   9       17.62       20.55      3.25 o 
   3   8   9        2.39        3.88      2.23 o 
   4   8   9        1.41        0.58      2.17 o 
  -3   9   9        0.21       -0.22      1.30 o 
  -2   9   9        4.42        5.13      1.52 o 
  -1   9   9        1.17        1.20      1.05 o 
   0   9   9       15.71       15.71      2.19 o 
   1   9   9        0.21        1.77      1.53 o 
   2   9   9       13.44        9.17      2.44 o 
   3   9   9        1.09        2.33      2.29 o 
   4   9   9        2.34        2.52      2.42 o 
  -2  10   9        5.26        4.25      1.49 o 
  -1  10   9        0.21       -0.31      1.53 o 
   0  10   9        1.41        1.76      1.71 o 
   1  10   9        9.19        8.22      2.48 o 
   2  10   9       10.53        5.16      2.63 o 
   3  10   9        9.19        7.23      1.82 o 
   4  10   9        3.46        4.97      2.95 o 
  -2  11   9        0.04        2.47      2.37 o 
  -1  11   9        6.60        6.93      2.57 o 
   0  11   9       13.75       11.20      2.90 o 
   1  11   9        0.16        0.86      1.68 o 
   2  11   9        1.31        1.66      2.32 o 
   3  11   9       15.02       13.52      3.30 o 
  -1  12   9        0.95       -0.21      2.08 o 
   0  12   9        0.56        0.28      1.78 o 
   1  12   9        1.86        3.87      2.22 o 
   2  12   9        0.10       -0.76      1.76 o 
   1  13   9        6.99        9.71      3.17 o 
  -2  -9  10        0.16        0.57      1.63 o 
  -1  -9  10        4.22        3.11      2.00 o 
   0  -9  10       10.58       11.51      2.71 o 
   1  -9  10        1.03        1.38      1.82 o 
  -3  -8  10        2.61        5.38      1.95 o 
  -2  -8  10        5.48        8.70      2.06 o 
  -1  -8  10      107.72      118.51      6.99 o 
   0  -8  10        2.04        3.06      1.89 o 
   1  -8  10        0.06       -0.17      1.62 o 
   2  -8  10        0.00        0.75      1.51 o 
  -3  -7  10       18.53       14.82      3.65 o 
  -2  -7  10       17.80       14.04      3.30 o 
  -1  -7  10       77.85       74.71      5.11 o 
   0  -7  10       18.36       22.60      3.07 o 
   1  -7  10        0.21       -1.17      1.04 o 
   2  -7  10        0.02       -0.35      1.70 o 
  -3  -6  10       10.58       11.62      3.28 o 
  -2  -6  10       33.56       29.01      4.24 o 
  -1  -6  10        0.97        0.33      0.79 o 
   0  -6  10       15.96       18.37      2.33 o 
   1  -6  10        0.06       -0.83      0.98 o 
   2  -6  10       12.06        9.85      2.02 o 
   3  -6  10        0.10        0.49      1.54 o 
  -4  -5  10       35.95       56.11      6.60 o 
  -3  -5  10        3.01        1.35      2.00 o 
  -2  -5  10       20.83       27.67      2.45 o 
  -1  -5  10       33.31       33.38      2.59 o 
   0  -5  10        2.91        1.93      0.96 o 
   1  -5  10        0.16       -0.16      0.89 o 
   2  -5  10        0.10        0.44      1.18 o 
   3  -5  10        0.00        1.95      1.56 o 
  -4  -4  10       17.55       26.59      4.87 o 
  -3  -4  10        8.44        7.05      5.14 o 
  -2  -4  10        0.03        0.37      0.99 o 
  -1  -4  10        0.95        0.26      0.98 o 
   0  -4  10        9.95       11.67      1.54 o 
   1  -4  10        5.74        5.19      2.22 o 
   2  -4  10        4.05        3.45      1.36 o 
   3  -4  10        5.68        3.04      2.46 o 
  -4  -3  10       19.40       19.49      2.41 o 
  -3  -3  10       16.02       18.28      2.06 o 
  -2  -3  10      108.36      111.71      4.65 o 
  -1  -3  10      319.39      324.27     17.46 o 
   0  -3  10        0.63        2.15      0.92 o 
   1  -3  10        0.67        0.43      0.98 o 
   2  -3  10        2.25        1.43      2.04 o 
   3  -3  10        0.47        1.65      1.36 o 
   4  -3  10        1.50        0.49      1.52 o 
  -4  -2  10       13.07       16.19      3.72 o 
  -3  -2  10        3.05        3.16      1.15 o 
  -2  -2  10      218.13      213.31      7.21 o 
  -1  -2  10      207.92      199.38      6.70 o 
   0  -2  10       18.94       13.13      3.21 o 
   1  -2  10        0.35        0.12      0.87 o 
   2  -2  10        0.85       -0.46      0.94 o 
   3  -2  10        0.08       -0.18      1.29 o 
   4  -2  10        6.93        9.87      2.22 o 
  -4  -1  10        9.42        7.58      1.76 o 
  -3  -1  10       64.05       71.76      3.91 o 
  -2  -1  10       56.83       53.31      3.05 o 
  -1  -1  10      156.43      148.73      6.15 o 
   0  -1  10        0.34        0.47      0.61 o 
   1  -1  10       16.47       16.28      1.78 o 
   2  -1  10        0.20        0.67      0.94 o 
   3  -1  10        4.32        3.63      1.49 o 
   4  -1  10        3.12        4.09      1.92 o 
  -4   0  10        3.67        2.91      1.41 o 
  -3   0  10       56.90       61.33      3.61 o 
  -2   0  10      169.83      159.57      8.21 o 
  -1   0  10      406.67      410.29     11.52 o 
   0   0  10        9.63        8.89      1.39 o 
   1   0  10        5.18        5.95      1.57 o 
   2   0  10        0.37        0.47      0.96 o 
   3   0  10        3.09        2.32      1.78 o 
   4   0  10        1.47       -1.55      1.38 o 
  -4   1  10       44.86       47.74      4.70 o 
  -3   1  10       13.40       15.59      2.49 o 
  -2   1  10       17.76       18.85      1.98 o 
  -1   1  10      137.51      141.84      5.20 o 
   0   1  10        0.48       -0.39      0.68 o 
   1   1  10      116.66      126.95      4.78 o 
   2   1  10       25.69       30.00      2.49 o 
   3   1  10       12.03       13.31      2.16 o 
   4   1  10        1.22        1.52      1.59 o 
  -4   2  10        4.83        7.70      1.89 o 
  -3   2  10       40.56       40.69      3.07 o 
  -2   2  10      235.31      242.91     11.02 o 
  -1   2  10       15.34       10.71      1.49 o 
   0   2  10      108.41      107.82      4.22 o 
   1   2  10       27.38       24.13      4.89 o 
   2   2  10        0.09       -0.60      0.80 o 
   3   2  10       10.01       12.27      3.01 o 
   4   2  10        0.09        0.58      1.43 o 
  -4   3  10        0.51        1.74      1.51 o 
  -3   3  10        5.99        3.85      1.37 o 
  -2   3  10      279.17      257.02     15.13 o 
  -1   3  10       14.68       15.58      1.73 o 
   0   3  10        1.96        4.07      1.10 o 
   1   3  10        2.44        1.37      0.67 o 
   2   3  10        0.33       -0.96      0.83 o 
   3   3  10        0.01       -0.52      0.98 o 
   4   3  10        0.07       -0.33      1.44 o 
  -4   4  10        0.04        0.55      1.46 o 
  -3   4  10        0.02       -0.64      1.04 o 
  -2   4  10      110.23      102.98      4.56 o 
  -1   4  10      182.66      162.60      5.80 o 
   0   4  10        0.00        0.54      0.83 o 
   1   4  10        6.05        7.65      1.05 o 
   2   4  10        2.99        4.75      1.27 o 
   3   4  10        0.00        0.34      1.11 o 
   4   4  10        0.38       -0.80      1.37 o 
  -4   5  10       24.98       26.16      3.14 o 
  -3   5  10       19.28       23.18      2.59 o 
  -2   5  10       59.25       51.07      3.24 o 
  -1   5  10       73.06       75.01      3.65 o 
   0   5  10      217.11      221.69      7.04 o 
   1   5  10       43.34       39.49      2.45 o 
   2   5  10       54.85       61.02      3.31 o 
   3   5  10        3.50        5.41      1.78 o 
   4   5  10        3.41        1.40      1.53 o 
  -3   6  10        0.70        2.78      1.48 o 
  -2   6  10       34.28       27.66      2.55 o 
  -1   6  10        1.93        2.65      1.02 o 
   0   6  10        1.32        1.64      0.90 o 
   1   6  10       75.99       75.29      3.81 o 
   2   6  10       16.42       20.06      2.11 o 
   3   6  10        2.81        2.84      1.35 o 
   4   6  10        4.55        7.83      2.88 o 
  -3   7  10        1.97        0.06      1.23 o 
  -2   7  10       19.64       23.86      2.55 o 
  -1   7  10       23.43       26.46      2.35 o 
   0   7  10       18.38       17.97      1.85 o 
   1   7  10      238.78      244.54     11.67 o 
   2   7  10       13.71       15.62      2.86 o 
   3   7  10        2.61        3.54      2.17 o 
   4   7  10        0.68       -1.31      2.15 o 
  -3   8  10        3.44        3.31      1.53 o 
  -2   8  10       31.49       33.20      2.93 o 
  -1   8  10       37.16       40.18      2.88 o 
   0   8  10        5.98        6.69      1.36 o 
   1   8  10      128.40      137.56      7.05 o 
   2   8  10        0.17        0.10      1.03 o 
   3   8  10        0.21       -1.56      1.56 o 
   4   8  10        0.03       -0.71      2.07 o 
  -2   9  10        7.89        5.76      1.54 o 
  -1   9  10       10.70       12.34      1.90 o 
   0   9  10        3.56        5.71      1.34 o 
   1   9  10        0.00        0.00      1.48 o 
   2   9  10        0.01       -0.11      1.00 o 
   3   9  10        3.05        3.72      2.48 o 
   4   9  10        1.88        2.13      2.49 o 
  -2  10  10        0.02        0.40      1.34 o 
  -1  10  10       17.12       16.85      3.55 o 
   0  10  10       14.29       18.18      3.57 o 
   1  10  10        9.62       13.10      2.87 o 
   2  10  10        0.29       -0.12      1.56 o 
   3  10  10        1.24        1.33      2.39 o 
  -1  11  10        0.97        0.52      1.93 o 
   0  11  10        1.54        1.93      1.92 o 
   1  11  10       42.93       43.49      4.88 o 
   2  11  10        0.64       -0.08      1.81 o 
   3  11  10        0.92        2.22      2.52 o 
   0  12  10       26.84       26.70      4.52 o 
   1  12  10       57.96       69.16      6.39 o 
   2  12  10        0.25        2.87      2.17 o 
  -2  -8  11        1.18        3.23      1.78 o 
   0  -8  11       14.84       18.16      3.18 o 
   1  -8  11        0.37        1.81      1.76 o 
  -2  -7  11        1.41        1.17      2.16 o 
   0  -7  11       13.43       16.22      2.81 o 
   1  -7  11        4.69        3.00      1.89 o 
   2  -7  11       10.30        7.43      1.98 o 
  -3  -6  11        2.03        1.96      2.21 o 
  -2  -6  11        9.42        8.86      2.88 o 
   0  -6  11        4.32        1.47      1.10 o 
   1  -6  11        3.63        3.39      1.41 o 
   2  -6  11        0.02       -0.35      1.33 o 
  -3  -5  11        1.10        1.05      2.36 o 
  -2  -5  11       11.06       17.21      3.73 o 
  -1  -5  11        5.58        6.94      2.09 o 
   0  -5  11        0.20        0.13      0.97 o 
   1  -5  11        6.57       10.08      1.76 o 
   2  -5  11       48.57       43.28      3.37 o 
   3  -5  11        3.59        0.30      1.55 o 
  -3  -4  11        2.90        2.68      1.39 o 
  -2  -4  11        0.28        0.80      1.08 o 
  -1  -4  11       39.94       37.23      2.77 o 
   0  -4  11        8.99       12.09      1.65 o 
   1  -4  11        1.47        1.69      1.23 o 
   2  -4  11        8.67        7.74      1.82 o 
   3  -4  11        0.09        0.02      1.64 o 
  -4  -3  11        2.61       -0.10      2.17 o 
  -3  -3  11        7.71        3.53      1.41 o 
  -2  -3  11       15.00       11.93      1.80 o 
  -1  -3  11       23.56       22.39      2.32 o 
   0  -3  11       43.92       37.44      3.80 o 
   1  -3  11        2.22        3.04      1.21 o 
   2  -3  11        0.01        0.66      1.08 o 
   3  -3  11        0.48        1.65      1.52 o 
  -4  -2  11        1.39        0.45      1.26 o 
  -3  -2  11        0.05       -0.51      0.97 o 
  -2  -2  11        0.12       -0.09      0.89 o 
  -1  -2  11      117.59      113.84      4.80 o 
   0  -2  11      114.83      102.04      6.23 o 
   1  -2  11       36.00       40.83      2.76 o 
   2  -2  11       10.78       18.08      4.39 o 
   3  -2  11       23.01       24.96      3.50 o 
  -4  -1  11        7.94        5.89      3.28 o 
  -3  -1  11        0.05       -0.41      0.92 o 
  -2  -1  11       28.55       27.48      2.44 o 
  -1  -1  11      225.94      233.97     19.93 o 
   0  -1  11       31.17       23.60      2.97 o 
   1  -1  11        8.29        8.33      1.49 o 
   2  -1  11       11.63        9.46      3.26 o 
   3  -1  11        8.48        6.01      3.44 o 
   4  -1  11        0.08        0.62      2.21 o 
  -4   0  11       11.61       11.32      2.09 o 
  -3   0  11        3.21        2.53      1.26 o 
  -2   0  11       40.75       33.97      2.65 o 
  -1   0  11       21.25       22.26      2.16 o 
   0   0  11        1.58        1.97      1.06 o 
   1   0  11        7.75        6.54      2.29 o 
   2   0  11        4.31        5.37      1.49 o 
   3   0  11        3.92        2.77      1.51 o 
   4   0  11        6.26        9.81      4.49 o 
  -4   1  11        2.20        2.43      1.51 o 
  -3   1  11        3.75        4.54      1.45 o 
  -2   1  11        0.03       -0.14      0.84 o 
  -1   1  11       45.66       45.53      5.05 o 
   0   1  11        3.43        4.42      1.18 o 
   1   1  11        7.24        7.32      1.42 o 
   2   1  11      130.06      139.17      5.64 o 
   3   1  11        0.01        1.61      1.32 o 
   4   1  11        5.37        3.43      2.50 o 
  -4   2  11        0.60        0.59      1.38 o 
  -3   2  11        2.41        2.01      2.43 o 
  -2   2  11       15.75       15.97      2.35 o 
  -1   2  11       14.82       13.99      1.92 o 
   0   2  11        4.84        3.53      1.13 o 
   1   2  11       30.31       37.74      3.77 o 
   2   2  11        4.54        5.82      2.53 o 
   3   2  11        1.65        1.89      1.40 o 
   4   2  11        0.36        0.75      1.51 o 
  -3   3  11        0.76       -0.81      1.04 o 
  -2   3  11        1.57        1.11      1.02 o 
  -1   3  11        9.58        6.39      1.32 o 
   0   3  11        3.64        4.68      1.16 o 
   1   3  11       11.70        9.63      2.17 o 
   2   3  11        4.79        3.02      1.26 o 
   3   3  11        2.67        1.86      1.33 o 
   4   3  11        0.09       -0.96      3.41 o 
  -3   4  11        5.54        5.66      1.61 o 
  -2   4  11        9.24        9.36      1.68 o 
  -1   4  11       86.53       78.34      3.81 o 
   0   4  11        1.97        3.11      1.09 o 
   1   4  11        4.34        4.98      1.26 o 
   2   4  11        2.17        2.10      1.20 o 
   3   4  11        2.69       -0.67      1.26 o 
   4   4  11        3.28        3.40      1.77 o 
  -3   5  11        6.55        5.64      1.64 o 
  -2   5  11        0.65       -0.11      0.96 o 
  -1   5  11        0.00        0.43      0.92 o 
   0   5  11        5.17        8.55      1.69 o 
   1   5  11       47.32       50.65      2.95 o 
   2   5  11       56.78       62.31      3.52 o 
   3   5  11       59.90       61.77      3.90 o 
   4   5  11        8.29        7.51      2.10 o 
  -3   6  11        0.35       -0.05      1.16 o 
  -2   6  11        1.03        0.76      1.10 o 
  -1   6  11        2.35        1.88      1.03 o 
   0   6  11        0.17       -0.08      0.87 o 
   1   6  11       13.02       12.69      3.91 o 
   2   6  11      147.41      160.63      6.17 o 
   3   6  11        4.97        7.03      2.29 o 
   4   6  11        4.08        2.59      2.44 o 
  -3   7  11        2.42        1.95      1.39 o 
  -2   7  11        0.75       -0.64      1.05 o 
  -1   7  11        1.92        4.24      1.27 o 
   0   7  11       14.52       13.85      1.81 o 
   1   7  11       31.74       26.91      3.22 o 
   2   7  11       52.60       59.34      4.71 o 
   3   7  11       15.10       25.41      4.18 o 
   4   7  11        1.78        2.66      2.56 o 
  -2   8  11        0.00       -0.20      1.14 o 
  -1   8  11        7.26       12.59      4.83 o 
   0   8  11        7.51        9.39      2.62 o 
   1   8  11       52.98       62.40      3.42 o 
   3   8  11        0.18        0.25      2.09 o 
  -2   9  11        0.05        0.97      1.36 o 
  -1   9  11        2.32        2.06      1.79 o 
   0   9  11        7.08        8.08      1.66 o 
   1   9  11        0.43        0.50      1.63 o 
   2   9  11        4.11        4.83      2.13 o 
   3   9  11        1.23        1.26      2.35 o 
  -1  10  11        4.35        7.01      2.78 o 
   0  10  11        0.02       -1.87      1.53 o 
   1  10  11       12.53       17.03      3.42 o 
   2  10  11        4.75       10.30      2.78 o 
   3  10  11        0.70        0.98      2.46 o 
   0  11  11        0.27       -0.58      1.87 o 
   1  11  11       15.73       13.50      3.30 o 
   2  11  11        2.28        1.20      2.46 o 
   0  -7  12       15.25       17.91      3.13 o 
  -2  -6  12        0.32        4.36      2.64 o 
   0  -6  12        2.58        2.41      2.01 o 
   1  -6  12        0.13        0.56      1.27 o 
  -2  -5  12        0.01       -1.11      2.01 o 
  -1  -5  12        8.15        7.36      2.20 o 
   0  -5  12       13.25       13.86      3.02 o 
   1  -5  12        0.35        0.99      1.19 o 
   2  -5  12        8.33       10.77      3.91 o 
  -3  -4  12        9.02       14.60      3.97 o 
  -2  -4  12        5.26        5.54      3.32 o 
  -1  -4  12       38.61       39.91      4.01 o 
   0  -4  12        0.57       -0.11      1.42 o 
   1  -4  12        7.63        9.58      1.79 o 
   2  -4  12        5.22        6.00      1.81 o 
  -3  -3  12        9.07        6.26      1.66 o 
  -2  -3  12        0.60        1.21      1.14 o 
  -1  -3  12       11.25       10.42      2.40 o 
   0  -3  12      120.58      117.94      7.25 o 
   1  -3  12        0.48       -0.96      0.88 o 
   2  -3  12        0.76       -0.74      1.27 o 
   3  -3  12        0.00       -0.80      1.54 o 
  -3  -2  12        1.70        1.34      1.47 o 
  -2  -2  12       26.47       24.95      2.50 o 
  -1  -2  12       85.22       85.27      6.31 o 
   0  -2  12       70.96       70.10      5.25 o 
   1  -2  12        2.58        0.95      1.06 o 
   2  -2  12        0.00       -1.13      1.12 o 
   3  -2  12        0.00        0.56      1.41 o 
  -3  -1  12        8.96        7.53      2.73 o 
  -2  -1  12       19.59       22.48      6.65 o 
  -1  -1  12      105.48      109.58      4.85 o 
   0  -1  12       19.52       20.42      3.06 o 
   1  -1  12        3.11        2.53      1.20 o 
   2  -1  12        0.68        0.14      1.22 o 
   3  -1  12        0.10       -0.14      1.28 o 
  -3   0  12        3.78        4.62      1.48 o 
  -2   0  12       25.40       26.78      2.56 o 
  -1   0  12        3.67        6.36      1.48 o 
   0   0  12        0.68        0.94      1.27 o 
   1   0  12        0.01       -1.07      1.36 o 
   2   0  12       17.59       18.47      2.34 o 
   3   0  12        1.69        1.51      1.53 o 
  -3   1  12       47.49       51.20      3.57 o 
  -2   1  12        4.28        5.38      1.67 o 
  -1   1  12       23.87       28.98      2.53 o 
   0   1  12        0.06        0.46      1.30 o 
   1   1  12        4.60        2.77      1.77 o 
   2   1  12        3.76        2.63      1.39 o 
   3   1  12        3.72        5.05      1.76 o 
  -3   2  12        0.40       -0.94      1.06 o 
  -2   2  12       19.82       21.19      2.34 o 
  -1   2  12       62.02       53.85      3.28 o 
   0   2  12       14.42       13.53      1.92 o 
   1   2  12       28.02       26.04      3.54 o 
   2   2  12        1.62        1.17      1.42 o 
   3   2  12        0.22        0.18      1.26 o 
   4   2  12        0.82       -0.24      2.63 o 
  -3   3  12        3.86        2.26      1.39 o 
  -2   3  12        1.60        1.33      1.09 o 
  -1   3  12      212.89      210.60     10.23 o 
   0   3  12       16.36       17.31      2.03 o 
   1   3  12        1.84        4.63      2.00 o 
   2   3  12        4.98        3.06      1.46 o 
   3   3  12        0.03       -0.93      1.28 o 
   4   3  12        0.09       -0.65      1.67 o 
  -3   4  12        7.36        4.42      3.03 o 
  -2   4  12        5.00        6.89      3.78 o 
  -1   4  12       18.07       18.28      3.93 o 
   0   4  12        5.59        4.83      1.31 o 
   1   4  12       11.76       14.32      2.78 o 
   2   4  12       26.55       28.27      2.63 o 
   3   4  12        9.23       10.00      2.09 o 
   4   4  12        0.04       -0.12      1.56 o 
  -3   5  12        8.12       12.46      2.90 o 
  -2   5  12        7.84       13.03      3.32 o 
  -1   5  12       17.13       14.42      3.07 o 
   0   5  12       27.51       28.89      2.52 o 
   1   5  12        9.28        7.30      2.06 o 
   2   5  12       10.37       10.53      2.51 o 
   3   5  12        1.73        4.14      2.54 o 
  -2   6  12        0.66        1.00      1.13 o 
  -1   6  12        8.54        6.03      1.54 o 
   0   6  12        1.20        2.47      1.51 o 
   1   6  12        0.08        0.54      1.00 o 
   2   6  12        7.60        6.24      2.21 o 
   3   6  12        6.82        8.25      1.90 o 
  -2   7  12        1.95        1.24      1.92 o 
  -1   7  12       37.11       35.38      2.92 o 
   0   7  12        0.06        0.29      0.98 o 
   1   7  12        1.19        0.77      1.19 o 
   2   7  12       61.91       62.73      5.09 o 
   3   7  12        6.04       10.80      3.32 o 
  -2   8  12       11.82       18.32      2.47 o 
  -1   8  12       20.09       16.18      2.64 o 
   0   8  12       60.47       59.37      3.57 o 
   1   8  12        0.07        0.79      1.07 o 
   3   8  12        3.59        9.90      3.30 o 
  -1   9  12        0.47        0.78      1.30 o 
   0   9  12        3.96        4.11      3.17 o 
   1   9  12        0.03        0.02      1.79 o 
   0  10  12        2.30        4.47      2.49 o 
   1  10  12       10.78       11.25      3.06 o 
  -1  -5  13       15.50       16.49      3.25 o 
   0  -5  13        5.15        6.44      2.47 o 
   1  -5  13       15.94       14.42      2.29 o 
  -2  -4  13        0.10        1.38      1.49 o 
  -1  -4  13        0.35        0.94      1.71 o 
   0  -4  13       28.14       23.14      3.65 o 
   1  -4  13       22.44       26.59      4.35 o 
  -2  -3  13        4.70        4.88      1.74 o 
  -1  -3  13        0.00        1.61      1.66 o 
   0  -3  13       97.20       93.96      6.65 o 
   1  -3  13       37.65       43.78      5.01 o 
   2  -3  13       16.37       23.62      2.82 o 
  -2  -2  13        8.02        8.44      1.88 o 
  -1  -2  13        7.75       15.38      2.94 o 
   0  -2  13      143.11      151.45      8.71 o 
   1  -2  13        2.41        0.53      1.67 o 
   2  -2  13        0.87        1.50      1.47 o 
  -3  -1  13        0.53        1.12      1.39 o 
  -2  -1  13        0.48       -0.14      1.17 o 
  -1  -1  13        0.21       -0.15      1.14 o 
   0  -1  13       51.30       54.73      5.02 o 
   1  -1  13        1.79        3.69      2.06 o 
   2  -1  13        0.14       -0.16      1.33 o 
   3  -1  13       10.53        8.81      4.08 o 
  -3   0  13        1.56        1.05      1.45 o 
  -2   0  13       11.92       14.54      2.22 o 
  -1   0  13        0.85        2.38      1.28 o 
   0   0  13        1.71       -1.04      1.20 o 
   1   0  13        0.03        2.09      1.73 o 
   2   0  13        0.32       -0.55      1.18 o 
   3   0  13       22.07       20.88      2.92 o 
  -3   1  13        1.42        1.23      1.64 o 
  -2   1  13        8.16        8.63      1.81 o 
  -1   1  13        6.17        4.89      1.72 o 
   0   1  13       57.41       58.92      4.82 o 
   1   1  13        2.63        4.06      1.96 o 
   2   1  13       15.99       19.70      2.52 o 
   3   1  13        2.47        2.98      1.76 o 
  -3   2  13        8.76        9.12      2.09 o 
  -2   2  13       38.66       36.77      3.14 o 
  -1   2  13       17.32       13.05      4.02 o 
   0   2  13       30.80       33.13      3.89 o 
   1   2  13        3.17        1.76      1.67 o 
   2   2  13        0.05        1.47      1.79 o 
   3   2  13        0.09        0.09      1.44 o 
  -2   3  13        0.77        0.67      1.23 o 
  -1   3  13       58.63       59.87      3.63 o 
   0   3  13       18.36       13.06      2.72 o 
   1   3  13        3.56        3.77      2.05 o 
   2   3  13        1.40        3.69      2.11 o 
   3   3  13        0.01       -0.38      1.70 o 
  -2   4  13        2.10        2.19      1.79 o 
  -1   4  13        4.83        7.86      1.66 o 
   0   4  13       23.59       25.51      2.68 o 
   1   4  13        0.69        0.18      1.42 o 
   2   4  13       19.81       16.66      3.19 o 
   3   4  13       17.65       20.18      2.76 o 
  -2   5  13       12.78       19.57      7.30 o 
  -1   5  13        0.16        0.50      1.12 o 
   0   5  13       19.00       15.86      3.26 o 
   1   5  13        5.25        2.11      1.72 o 
   2   5  13       14.99       18.26      3.26 o 
   3   5  13       45.25       43.22      3.62 o 
  -2   6  13        0.02        0.46      2.50 o 
  -1   6  13       22.15       20.76      2.44 o 
   0   6  13        0.63       -0.54      1.05 o 
   1   6  13        4.48        6.97      2.19 o 
   2   6  13       10.71        8.59      2.62 o 
   3   6  13       37.71       40.43      4.91 o 
  -1   7  13       12.28       12.24      2.07 o 
   0   7  13        9.32       13.23      2.09 o 
   1   7  13       12.50       17.88      3.07 o 
   2   7  13       50.20       44.05      4.67 o 
  -1   8  13        2.10        1.50      1.68 o 
   0   8  13       13.38       18.11      2.37 o 
   1   8  13       10.75        9.29      1.80 o 
   0   9  13        3.63        5.05      1.69 o 
   1   9  13        0.52       -2.53      1.82 o 
  -1  -3  14        2.62        1.29      2.02 o 
   0  -3  14       29.20       34.37      4.61 o 
   1  -3  14        8.55       11.35      3.29 o 
  -1  -2  14        4.86        2.75      1.85 o 
   0  -2  14        4.14        5.42      2.27 o 
   1  -2  14        4.75        6.17      2.79 o 
  -2  -1  14        0.68        0.00      1.97 o 
  -1  -1  14        3.82        7.13      2.41 o 
   0  -1  14        9.70        8.93      2.70 o 
   1  -1  14        0.01        1.96      1.90 o 
   2  -1  14        4.28        5.19      2.81 o 
  -2   0  14        3.87        4.26      3.82 o 
  -1   0  14        0.39       -0.45      1.45 o 
   0   0  14        0.78       -0.45      1.61 o 
   1   0  14        2.32        3.66      2.15 o 
   2   0  14        0.02       -0.57      2.00 o 
  -2   1  14        9.33       12.72      2.20 o 
  -1   1  14        1.87        3.44      1.52 o 
   0   1  14        9.82        8.29      2.43 o 
   1   1  14        1.36        1.38      1.91 o 
   2   1  14        1.47        0.80      2.10 o 
  -2   2  14        0.29       -0.02      1.45 o 
  -1   2  14        0.86        0.69      1.37 o 
   0   2  14       38.06       43.40      4.59 o 
   1   2  14        7.73        8.77      2.74 o 
   2   2  14        0.85        2.05      2.20 o 
  -2   3  14       18.92       15.48      4.17 o 
  -1   3  14        0.54        2.17      1.38 o 
   0   3  14       12.38        8.14      2.47 o 
   1   3  14        1.14        0.06      1.46 o 
   2   3  14        5.54        6.64      2.82 o 
  -1   4  14        2.26        5.14      1.55 o 
   0   4  14        8.59        6.62      2.30 o 
   1   4  14        0.57        2.13      2.02 o 
   2   4  14        3.60        7.79      2.91 o 
  -1   5  14        0.77        0.28      1.28 o 
   0   5  14        5.26        9.23      2.49 o 
   1   5  14        7.10        9.25      2.76 o 
   2   5  14        0.42        0.25      2.02 o 
  -1   6  14        0.58        0.92      1.37 o 
   0   6  14        3.80        5.68      1.66 o 
   1   6  14        0.64       -1.50      1.57 o 
   2   6  14        3.95        4.63      2.38 o 
   0   7  14        5.00        3.76      1.56 o 
   1   7  14        4.62        2.38      2.12 o 
   0   0  15        0.00        1.26      1.91 o 
   0   1  15       17.37       23.61      3.96 o 
   1   1  15       10.36       16.93      3.65 o 
   0   2  15        4.43        4.57      2.36 o 
   1   2  15       16.21        8.85      3.00 o 
   0   3  15       15.98       18.33      3.59 o 
   1   3  15       22.93       25.14      4.09 o 
   0   4  15        5.29        7.70      2.73 o 
   1   4  15        4.61        3.45      2.21 o 
                                                 
